# Supplementary material for: Warburg Effects in Cancer and Normal Proliferating Cells: Two Tales of the Same Name
Source: Genomics Proteomics Bioinformatics. 2019 May 7;17(3):273–86. doi: 10.1016/j.gpb.2018.12.006 (PMC6818181; doi:10.1016/j.gpb.2018.12.006)
Supplement: Supplementary Table S3 [file mmc6.xlsx]

## Sheet: 工作表1
Table S3 The R square values for the statistical correlation between the two sides of the Michaelis-Menten equation based Fenton reactions along with the associated statistical significance of the R square value
Cancer	P value of up-regulated proteasome	Averaged R2 value	P value of obtained R2 value (permuting x)	P value of obtained R2 value (permuting y)
BLCA	4.94e-07	0.557	0.000117	< 1E-04
BRCA	1.12e-07	0.614	0.000505	< 1E-04
COAD	4.86e-07	0.681	< 1E-04	< 1E-04
ESCA	1.02e-19	0.574	0.00144	0.345
HNSC	0.0003	0.62	0.00145	< 1E-04
KICH	2.2e-07	0.777	0.00844	0.00274
KIRC	0.0794	0.779	< 1E-04	< 1E-04
KIRP	3.28e-05	0.759	< 1E-04	< 1E-04
LIHC	0.0056	0.639	0.000702	< 1E-04
LUAD	8.5e-10	0.635	0.000431	< 1E-04
LUSC	2.42e-09	0.559	0.0018	0.0127
PRAD	6.02e-05	0.75	< 1E-04	< 1E-04
STAD	2.28e-11	0.685	0.000877	< 1E-04
THCA	8.41e-05	0.812	< 1E-04	< 1E-04
