# Supplementary material for: Warburg Effects in Cancer and Normal Proliferating Cells: Two Tales of the Same Name
Source: Genomics Proteomics Bioinformatics. 2019 May 7;17(3):273–86. doi: 10.1016/j.gpb.2018.12.006 (PMC6818181; doi:10.1016/j.gpb.2018.12.006)
Supplement: Supplementary Table S5 [file mmc8.xlsx]

## Sheet: BLCA
Table S5 Pathways enriched by genes whose expression correlate positively with acid-loading transporter genes and negatively with acid-extruding ones in cancer
Note: Enriched pathways are color-coded with red for cell proliferation and development; purple for immune responses; blue for molecular damages and degradation; and bold black for stress response, with the P value for the statistical significance of each enriched pathway.
Pathway	P value
REACTOME_CELL_CYCLE_MITOTIC	1.11e-16
REACTOME_S_PHASE	1.62e-14
REACTOME_CYCLIN_E_ASSOCIATED_EVENTS_DURING_G1_S_TRANSITION_	4.56e-14
REACTOME_ER_PHAGOSOME_PATHWAY	1.08e-13
REACTOME_HOST_INTERACTIONS_OF_HIV_FACTORS	3.54e-13
REACTOME_DNA_REPLICATION	3.61e-13
REACTOME_DESTABILIZATION_OF_MRNA_BY_AUF1_HNRNP_D0	5.84e-13
REACTOME_SYNTHESIS_OF_DNA	7.51e-13
REACTOME_G1_S_TRANSITION	9.44e-13
REACTOME_HIV_INFECTION	1.92e-12
REACTOME_SCFSKP2_MEDIATED_DEGRADATION_OF_P27_P21	1.99e-12
REACTOME_SCF_BETA_TRCP_MEDIATED_DEGRADATION_OF_EMI1	4.7e-12
REACTOME_MITOTIC_G1_G1_S_PHASES	5.34e-12
NUCLEOBASENUCLEOSIDENUCLEOTIDE_AND_NUCLEIC_ACID_METABOLIC_PROCESS	7.64e-12
REACTOME_APC_C_CDH1_MEDIATED_DEGRADATION_OF_CDC20_AND_OTHER_APC_C_CDH1	9.79e-12
REACTOME_ANTIGEN_PROCESSING_CROSS_PRESENTATION	1.32e-11
REACTOME_APC_C_CDC20_MEDIATED_DEGRADATION_OF_MITOTIC_PROTEINS	1.35e-11
REACTOME_CDK_MEDIATED_PHOSPHORYLATION_AND_REMOVAL_OF_CDC6	1.65e-11
REACTOME_CROSS_PRESENTATION_OF_SOLUBLE_EXOGENOUS_ANTIGENS_ENDOSOMES	2.47e-11
REACTOME_AUTODEGRADATION_OF_THE_E3_UBIQUITIN_LIGASE_COP1	2.47e-11
REACTOME_P53_INDEPENDENT_G1_S_DNA_DAMAGE_CHECKPOINT	3.66e-11
REACTOME_REGULATION_OF_ORNITHINE_DECARBOXYLASE_ODC	3.66e-11
REACTOME_CDT1_ASSOCIATION_WITH_THE_CDC6_ORC_ORIGIN_COMPLEX	3.66e-11
REACTOME_MITOTIC_M_M_G1_PHASES	3.83e-11
REACTOME_VIF_MEDIATED_DEGRADATION_OF_APOBEC3G	5.35e-11
KEGG_PROTEASOME	8.71e-11
REACTOME_REGULATION_OF_MRNA_STABILITY_BY_PROTEINS_THAT_BIND_AU_RICH_ELEMENTS	1.54e-10
REACTOME_ORC1_REMOVAL_FROM_CHROMATIN	1.67e-10
REACTOME_P53_DEPENDENT_G1_DNA_DAMAGE_RESPONSE	2.22e-10
REACTOME_ACTIVATION_OF_NF_KAPPAB_IN_B_CELLS	3.09e-10
REACTOME_REGULATION_OF_APOPTOSIS	5.86e-10
REACTOME_AUTODEGRADATION_OF_CDH1_BY_CDH1_APC_C	5.86e-10
REACTOME_ASSEMBLY_OF_THE_PRE_REPLICATIVE_COMPLEX	7.98e-10
REACTOME_PROCESSING_OF_CAPPED_INTRON_CONTAINING_PRE_MRNA	1.13e-09
REACTOME_DOWNSTREAM_SIGNALING_EVENTS_OF_B_CELL_RECEPTOR_BCR	1.95e-09
REACTOME_SIGNALING_BY_THE_B_CELL_RECEPTOR_BCR	2.88e-09
REACTOME_SIGNALING_BY_WNT	4.41e-09
KEGG_SPLICEOSOME	9.12e-08
REACTOME_MRNA_SPLICING	1.32e-07
REACTOME_PURINE_METABOLISM	2.23e-07
REACTOME_CLASS_I_MHC_MEDIATED_ANTIGEN_PROCESSING_PRESENTATION	3.3e-07
DNA_REPAIR	3.53e-07
RESPONSE_TO_DNA_DAMAGE_STIMULUS	5.82e-07
KEGG_PYRIMIDINE_METABOLISM	7.65e-07
REACTOME_CYCLIN_A_B1_ASSOCIATED_EVENTS_DURING_G2_M_TRANSITION	2.7e-06
REACTOME_ANTIGEN_PROCESSING_UBIQUITINATION_PROTEASOME_DEGRADATION	3.09e-06
REACTOME_INTERFERON_SIGNALING	4.3e-06
REACTOME_PURINE_RIBONUCLEOSIDE_MONOPHOSPHATE_BIOSYNTHESIS	4.62e-06
REACTOME_MITOTIC_G2_G2_M_PHASES	1.01e-05
REACTOME_CYTOSOLIC_TRNA_AMINOACYLATION	1.04e-05
REACTOME_SYNTHESIS_AND_INTERCONVERSION_OF_NUCLEOTIDE_DI_AND_TRIPHOSPHATES	1.18e-05
PID_MYC_ACTIVPATHWAY	2.2e-05
REACTOME_CYTOKINE_SIGNALING_IN_IMMUNE_SYSTEM	2.76e-05
REACTOME_EXTENSION_OF_TELOMERES	2.76e-05
PID_TAP63PATHWAY	4.37e-05
REACTOME_ANTIVIRAL_MECHANISM_BY_IFN_STIMULATED_GENES	5.54e-05
REACTOME_METABOLISM_OF_CARBOHYDRATES	6.14e-05
PID_INTEGRIN1_PATHWAY	6.48e-05
PID_PRLSIGNALINGEVENTSPATHWAY	7.32e-05
REACTOME_RNA_POL_III_TRANSCRIPTION_INITIATION_FROM_TYPE_2_PROMOTER	7.32e-05
KEGG_P53_SIGNALING_PATHWAY	7.55e-05
BIOCARTA_PTC1_PATHWAY	9.3e-05
REACTOME_BASIGIN_INTERACTIONS	9.91e-05
REACTOME_HIV_LIFE_CYCLE	0.00010219
REACTOME_GLOBAL_GENOMIC_NER_GG_NER	0.00010547
RNA_SPLICINGVIA_TRANSESTERIFICATION_REACTIONS	0.00013198
REACTOME_RNA_POL_III_TRANSCRIPTION	0.00013338
REACTOME_CLEAVAGE_OF_GROWING_TRANSCRIPT_IN_THE_TERMINATION_REGION_	0.00013338
INTERPHASE_OF_MITOTIC_CELL_CYCLE	0.00016309
REACTOME_TRANSPORT_OF_MATURE_TRANSCRIPT_TO_CYTOPLASM	0.00017287
REACTOME_FORMATION_OF_TUBULIN_FOLDING_INTERMEDIATES_BY_CCT_TRIC	0.00019443
TRANSCRIPTION_FROM_RNA_POLYMERASE_III_PROMOTER	0.00019443
KEGG_NUCLEOTIDE_EXCISION_REPAIR	0.00020813
REACTOME_NEP_NS2_INTERACTS_WITH_THE_CELLULAR_EXPORT_MACHINERY	0.00022407
REACTOME_MITOTIC_PROMETAPHASE	0.00023085
REACTOME_ANTIGEN_PRESENTATION_FOLDING_ASSEMBLY_AND_PEPTIDE_LOADING_OF_CLASS_I_MHC	0.00026648
PID_A6B1_A6B4_INTEGRIN_PATHWAY	0.00029668
RIBONUCLEOPROTEIN_COMPLEX_BIOGENESIS_AND_ASSEMBLY	0.00029758
ORGANELLE_ORGANIZATION_AND_BIOGENESIS	0.0002978
REACTOME_LATE_PHASE_OF_HIV_LIFE_CYCLE	0.00030662
PID_P73PATHWAY	0.00033652
REACTOME_REPAIR_SYNTHESIS_FOR_GAP_FILLING_BY_DNA_POL_IN_TC_NER	0.00035712
REACTOME_RNA_POL_II_TRANSCRIPTION	0.00040747
TRANSLATION	0.00040985
REACTOME_NUCLEOTIDE_EXCISION_REPAIR	0.0004143
PID_ATR_PATHWAY	0.00045739
REACTOME_INTERACTIONS_OF_VPR_WITH_HOST_CELLULAR_PROTEINS	0.00068811
ESTABLISHMENT_OF_CELLULAR_LOCALIZATION	0.00070342
REACTOME_POST_CHAPERONIN_TUBULIN_FOLDING_PATHWAY	0.00071883
RESPONSE_TO_STRESS	0.00074616
PID_UPA_UPAR_PATHWAY	0.0007722
REGULATION_OF_CYCLIN_DEPENDENT_PROTEIN_KINASE_ACTIVITY	0.0007722
REACTOME_KINESINS	0.0007844
KEGG_BASE_EXCISION_REPAIR	0.00083746
KEGG_PATHOGENIC_ESCHERICHIA_COLI_INFECTION	0.00088273
BIOCARTA_GLYCOLYSIS_PATHWAY	0.0008901
BIOCARTA_RANMS_PATHWAY	0.0008901
REACTOME_RECRUITMENT_OF_NUMA_TO_MITOTIC_CENTROSOMES	0.0008901
REACTOME_REMOVAL_OF_THE_FLAP_INTERMEDIATE_FROM_THE_C_STRAND	0.0008901

## Sheet: BRCA
Pathway	P value
REACTOME_TRANSCRIPTION	2.31e-10
REACTOME_DEADENYLATION_DEPENDENT_MRNA_DECAY	2.77e-10
REACTOME_REGULATION_OF_MRNA_STABILITY_BY_PROTEINS_THAT_BIND_AU_RICH_ELEMENTS	1.59e-09
REACTOME_CELL_CYCLE	2.46e-09
KEGG_SPLICEOSOME	3.61e-09
REACTOME_PROCESSING_OF_CAPPED_INTRON_CONTAINING_PRE_MRNA	5.03e-09
REACTOME_MRNA_SPLICING	5.43e-09
REACTOME_CDK_MEDIATED_PHOSPHORYLATION_AND_REMOVAL_OF_CDC6	5.59e-08
REACTOME_CDT1_ASSOCIATION_WITH_THE_CDC6_ORC_ORIGIN_COMPLEX	9.76e-08
REACTOME_CHROMOSOME_MAINTENANCE	1.14e-07
REACTOME_SYNTHESIS_OF_DNA	1.18e-07
REACTOME_DESTABILIZATION_OF_MRNA_BY_AUF1_HNRNP_D0	1.65e-07
REACTOME_S_PHASE	3.27e-07
REACTOME_RNA_POL_I_TRANSCRIPTION	3.29e-07
REACTOME_HIV_INFECTION	3.46e-07
REACTOME_TELOMERE_MAINTENANCE	5.3e-07
REACTOME_CROSS_PRESENTATION_OF_SOLUBLE_EXOGENOUS_ANTIGENS_ENDOSOMES	6.14e-07
REACTOME_AUTODEGRADATION_OF_THE_E3_UBIQUITIN_LIGASE_COP1	6.14e-07
REACTOME_RNA_POL_I_PROMOTER_OPENING	6.9e-07
REACTOME_AUTODEGRADATION_OF_CDH1_BY_CDH1_APC_C	6.9e-07
REACTOME_P53_INDEPENDENT_G1_S_DNA_DAMAGE_CHECKPOINT	7.86e-07
REACTOME_REGULATION_OF_ORNITHINE_DECARBOXYLASE_ODC	7.86e-07
KEGG_RNA_DEGRADATION	8.58e-07
REACTOME_ASSEMBLY_OF_THE_PRE_REPLICATIVE_COMPLEX	8.58e-07
REACTOME_MEIOSIS	9.26e-07
REACTOME_SCF_BETA_TRCP_MEDIATED_DEGRADATION_OF_EMI1	9.99e-07
REACTOME_VIF_MEDIATED_DEGRADATION_OF_APOBEC3G	9.99e-07
REACTOME_ER_PHAGOSOME_PATHWAY	1.06e-06
NUCLEOBASENUCLEOSIDENUCLEOTIDE_AND_NUCLEIC_ACID_METABOLIC_PROCESS	1.28e-06
REACTOME_ORC1_REMOVAL_FROM_CHROMATIN	1.31e-06
REACTOME_ACTIVATION_OF_NF_KAPPAB_IN_B_CELLS	1.96e-06
REACTOME_RNA_POL_II_TRANSCRIPTION	2.02e-06
REACTOME_RNA_POL_I_RNA_POL_III_AND_MITOCHONDRIAL_TRANSCRIPTION	2.1e-06
KEGG_PROTEASOME	2.27e-06
REACTOME_DOWNSTREAM_SIGNALING_EVENTS_OF_B_CELL_RECEPTOR_BCR	2.35e-06
REACTOME_P53_DEPENDENT_G1_DNA_DAMAGE_RESPONSE	2.46e-06
REACTOME_SCFSKP2_MEDIATED_DEGRADATION_OF_P27_P21	2.46e-06
REACTOME_M_G1_TRANSITION	2.54e-06
REACTOME_MRNA_DECAY_BY_3_TO_5_EXORIBONUCLEASE	2.72e-06
REACTOME_APC_C_CDH1_MEDIATED_DEGRADATION_OF_CDC20_AND_OTHER_APC_C_CDH1	3.46e-06
REACTOME_REGULATION_OF_APOPTOSIS	4.55e-06
REACTOME_MEIOTIC_RECOMBINATION	7.94e-06
REACTOME_MEIOTIC_SYNAPSIS	8.31e-06
REACTOME_ANTIGEN_PROCESSING_CROSS_PRESENTATION	1.35e-05
REACTOME_CELL_CYCLE_CHECKPOINTS	1.37e-05
REACTOME_CYCLIN_E_ASSOCIATED_EVENTS_DURING_G1_S_TRANSITION_	1.38e-05
REACTOME_MRNA_DECAY_BY_5_TO_3_EXORIBONUCLEASE	1.58e-05
REACTOME_SIGNALING_BY_WNT	1.64e-05
REACTOME_DNA_REPLICATION	1.73e-05
REACTOME_HOST_INTERACTIONS_OF_HIV_FACTORS	1.99e-05
RESPONSE_TO_DNA_DAMAGE_STIMULUS	2.11e-05
REACTOME_AMYLOIDS	2.47e-05
DNA_REPAIR	2.48e-05
REACTOME_PACKAGING_OF_TELOMERE_ENDS	2.48e-05
REACTOME_MRNA_SPLICING_MINOR_PATHWAY	3.05e-05
REACTOME_G1_S_TRANSITION	3.06e-05
REACTOME_DEPOSITION_OF_NEW_CENPA_CONTAINING_NUCLEOSOMES_AT_THE_CENTROMERE	3.83e-05
KEGG_SYSTEMIC_LUPUS_ERYTHEMATOSUS	4.2e-05
REACTOME_PROTEIN_FOLDING	4.44e-05
REACTOME_DESTABILIZATION_OF_MRNA_BY_BRF1	5.81e-05
REACTOME_DESTABILIZATION_OF_MRNA_BY_KSRP	5.81e-05
REACTOME_DESTABILIZATION_OF_MRNA_BY_TRISTETRAPROLIN_TTP	5.81e-05
REACTOME_CLEAVAGE_OF_GROWING_TRANSCRIPT_IN_THE_TERMINATION_REGION_	7.07e-05
REACTOME_PREFOLDIN_MEDIATED_TRANSFER_OF_SUBSTRATE_TO_CCT_TRIC	7.46e-05
REACTOME_SIGNALING_BY_THE_B_CELL_RECEPTOR_BCR	8.12e-05
REACTOME_MITOTIC_M_M_G1_PHASES	9.6e-05
KEGG_SELENOAMINO_ACID_METABOLISM	9.82e-05
REACTOME_MITOTIC_G1_G1_S_PHASES	0.000109
REACTOME_FORMATION_OF_TUBULIN_FOLDING_INTERMEDIATES_BY_CCT_TRIC	0.000118
PID_NECTIN_PATHWAY	0.000261
REACTOME_GLUCONEOGENESIS	0.000324
KEGG_AMINOACYL_TRNA_BIOSYNTHESIS	0.000356
REACTOME_PROCESSING_OF_CAPPED_INTRONLESS_PRE_MRNA	0.000378
REACTOME_ABORTIVE_ELONGATION_OF_HIV1_TRANSCRIPT_IN_THE_ABSENCE_OF_TAT	0.000378
REACTOME_GLUTATHIONE_CONJUGATION	0.000378
REACTOME_FORMATION_OF_THE_HIV1_EARLY_ELONGATION_COMPLEX	0.000399
REACTOME_GLUCOSE_METABOLISM	0.000452
REACTOME_ACTIVATION_OF_GENES_BY_ATF4	0.000485
KEGG_BASE_EXCISION_REPAIR	0.000487
RIBONUCLEOPROTEIN_COMPLEX_BIOGENESIS_AND_ASSEMBLY	0.000526
RNA_SPLICING	0.000526
BIOCARTA_FREE_PATHWAY	0.000631
RESPONSE_TO_HEAT	0.000631
BIOCARTA_AGR_PATHWAY	0.000849
REACTOME_RNA_POL_II_PRE_TRANSCRIPTION_EVENTS	0.000908
PID_CDC42_PATHWAY	0.000933
REACTOME_EXTENSION_OF_TELOMERES	0.000953
GLIOGENESIS	0.000957

## Sheet: COAD
Pathway	P value
NUCLEOBASENUCLEOSIDENUCLEOTIDE_AND_NUCLEIC_ACID_METABOLIC_PROCESS	0
REACTOME_MRNA_PROCESSING	1.26e-10
REACTOME_RNA_POL_II_TRANSCRIPTION	4.2e-10
REACTOME_PROCESSING_OF_CAPPED_INTRON_CONTAINING_PRE_MRNA	2.95e-09
KEGG_SPLICEOSOME	4.07e-09
REACTOME_DNA_REPAIR	6.72e-09
REACTOME_MRNA_SPLICING	7.55e-09
REACTOME_LATE_PHASE_OF_HIV_LIFE_CYCLE	1.91e-08
RESPONSE_TO_DNA_DAMAGE_STIMULUS	2.54e-08
REACTOME_RNA_POL_II_PRE_TRANSCRIPTION_EVENTS	2.69e-08
RIBOSOME_BIOGENESIS_AND_ASSEMBLY	1.58e-07
TRANSCRIPTION	2.02e-07
REACTOME_FORMATION_OF_RNA_POL_II_ELONGATION_COMPLEX_	2.16e-07
REACTOME_FORMATION_OF_THE_HIV1_EARLY_ELONGATION_COMPLEX	2.42e-07
REACTOME_HIV_LIFE_CYCLE	2.73e-07
REACTOME_RNA_POL_II_TRANSCRIPTION_PRE_INITIATION_AND_PROMOTER_OPENING	5.09e-07
RIBONUCLEOPROTEIN_COMPLEX_BIOGENESIS_AND_ASSEMBLY	8.29e-07
REACTOME_INFLUENZA_LIFE_CYCLE	9.32e-07
REACTOME_NUCLEOTIDE_EXCISION_REPAIR	1.54e-06
REACTOME_TRANSCRIPTION_COUPLED_NER_TC_NER	1.98e-06
TRANSCRIPTION_FROM_RNA_POLYMERASE_II_PROMOTER	2.34e-06
REACTOME_MRNA_CAPPING	3.07e-06
REACTOME_INFLUENZA_VIRAL_RNA_TRANSCRIPTION_AND_REPLICATION	5.77e-06
DNA_REPLICATION	7.32e-06
PROTEIN_DNA_COMPLEX_ASSEMBLY	8.49e-06
KEGG_NUCLEOTIDE_EXCISION_REPAIR	1.52e-05
REACTOME_RNA_POL_III_TRANSCRIPTION	1.94e-05
REACTOME_RNA_POL_III_TRANSCRIPTION_INITIATION_FROM_TYPE_2_PROMOTER	2.57e-05
REACTOME_PROCESSING_OF_CAPPED_INTRONLESS_PRE_MRNA	2.57e-05
REACTOME_ABORTIVE_ELONGATION_OF_HIV1_TRANSCRIPT_IN_THE_ABSENCE_OF_TAT	2.57e-05
REACTOME_RNA_POL_I_TRANSCRIPTION_INITIATION	2.57e-05
RNA_3END_PROCESSING	3.1e-05
REACTOME_CYTOSOLIC_TRNA_AMINOACYLATION	3.84e-05
REACTOME_BASE_EXCISION_REPAIR	3.91e-05
REACTOME_HIV_INFECTION	5.4e-05
REACTOME_RNA_POL_I_TRANSCRIPTION_TERMINATION	6.08e-05
REACTOME_ELONGATION_ARREST_AND_RECOVERY	6.39e-05
PID_FANCONI_PATHWAY	7.73e-05
PID_DNAPK_PATHWAY	9.06e-05
REACTOME_TRANSLATION	9.44e-05
REACTOME_CLEAVAGE_OF_GROWING_TRANSCRIPT_IN_THE_TERMINATION_REGION_	0.0001158
REACTOME_RESOLUTION_OF_AP_SITES_VIA_THE_SINGLE_NUCLEOTIDE_REPLACEMENT_PATHWAY	0.00011934
TRANSCRIPTION_INITIATION	0.00019961
KEGG_RNA_POLYMERASE	0.00020752
TRANSCRIPTION_INITIATION_FROM_RNA_POLYMERASE_II_PROMOTER	0.00020752
KEGG_DNA_REPLICATION	0.00025767
REACTOME_ACTIVATION_OF_GENES_BY_ATF4	0.00026976
REACTOME_CELL_CYCLE	0.00027364
REGULATION_OF_NUCLEOBASENUCLEOSIDENUCLEOTIDE_AND_NUCLEIC_ACID_METABOLIC_PROCESS	0.00032218
REACTOME_FANCONI_ANEMIA_PATHWAY	0.00032555
REACTOME_3_UTR_MEDIATED_TRANSLATIONAL_REGULATION	0.00033329
REACTOME_VIRAL_MESSENGER_RNA_SYNTHESIS	0.00033951
CENTROSOME_ORGANIZATION_AND_BIOGENESIS	0.00033951
KEGG_PYRIMIDINE_METABOLISM	0.00034383
CENTROSOME_CYCLE	0.00046286
REACTOME_TRANSPORT_OF_MATURE_MRNA_DERIVED_FROM_AN_INTRONLESS_TRANSCRIPT	0.00047197
REACTOME_GLOBAL_GENOMIC_NER_GG_NER	0.00047197
MICROTUBULE_ORGANIZING_CENTER_ORGANIZATION_AND_BIOGENESIS	0.00052949
KEGG_BASE_EXCISION_REPAIR	0.00060554
REGULATION_OF_TRANSCRIPTION	0.00062718
REACTOME_PERK_REGULATED_GENE_EXPRESSION	0.00066288
REACTOME_EXTENSION_OF_TELOMERES	0.00066288
REACTOME_MRNA_DECAY_BY_3_TO_5_EXORIBONUCLEASE	0.00079541
REACTOME_NONSENSE_MEDIATED_DECAY_ENHANCED_BY_THE_EXON_JUNCTION_COMPLEX	0.00081849
REACTOME_RNA_POL_I_RNA_POL_III_AND_MITOCHONDRIAL_TRANSCRIPTION	0.0008568
REACTOME_TRNA_AMINOACYLATION	0.00098079

## Sheet: ESCA
Pathway	P value
REACTOME_DNA_REPLICATION	1.11e-16
NUCLEOBASENUCLEOSIDENUCLEOTIDE_AND_NUCLEIC_ACID_METABOLIC_PROCESS	2.22e-16
REACTOME_MITOTIC_M_M_G1_PHASES	5.32e-13
REACTOME_PROCESSING_OF_CAPPED_INTRON_CONTAINING_PRE_MRNA	1.56e-11
REACTOME_S_PHASE	2.19e-10
CELL_CYCLE_PROCESS	3e-10
REACTOME_HIV_INFECTION	4.77e-10
REACTOME_MITOTIC_PROMETAPHASE	1.31e-09
M_PHASE	2.53e-09
KEGG_SPLICEOSOME	3.79e-09
REACTOME_PREFOLDIN_MEDIATED_TRANSFER_OF_SUBSTRATE_TO_CCT_TRIC	6.93e-09
REACTOME_MRNA_SPLICING	1.31e-08
MITOSIS	1.58e-08
PID_ATR_PATHWAY	3.69e-08
PID_MYC_ACTIVPATHWAY	4.26e-08
DNA_REPLICATION	5.23e-08
REACTOME_DNA_STRAND_ELONGATION	8.63e-08
REACTOME_G1_S_TRANSITION	1.39e-07
REACTOME_POL_SWITCHING	1.97e-07
REACTOME_HOST_INTERACTIONS_OF_HIV_FACTORS	2.55e-07
PID_AURORA_B_PATHWAY	3.09e-07
BIOCARTA_RANMS_PATHWAY	3.36e-07
REACTOME_FORMATION_OF_TUBULIN_FOLDING_INTERMEDIATES_BY_CCT_TRIC	6.5e-07
REACTOME_APC_C_CDH1_MEDIATED_DEGRADATION_OF_CDC20_AND_OTHER_APC_C_CDH1_	1.14e-06
TRANSCRIPTION	1.4e-06
REACTOME_MRNA_SPLICING_MINOR_PATHWAY	1.71e-06
REACTOME_MITOTIC_G2_G2_M_PHASES	1.9e-06
KEGG_BASE_EXCISION_REPAIR	2.54e-06
RIBONUCLEOPROTEIN_COMPLEX_BIOGENESIS_AND_ASSEMBLY	3.41e-06
DNA_REPAIR	4.85e-06
REACTOME_G2_M_CHECKPOINTS	4.88e-06
REACTOME_ACTIVATION_OF_ATR_IN_RESPONSE_TO_REPLICATION_STRESS	5.14e-06
REACTOME_PROTEIN_FOLDING	5.62e-06
KEGG_PYRIMIDINE_METABOLISM	6.1e-06
REACTOME_MITOTIC_G1_G1_S_PHASES	6.38e-06
REACTOME_REPAIR_SYNTHESIS_FOR_GAP_FILLING_BY_DNA_POL_IN_TC_NER	7.72e-06
REACTOME_LAGGING_STRAND_SYNTHESIS	8.28e-06
TRANSCRIPTION_FROM_RNA_POLYMERASE_II_PROMOTER	1.12e-05
REACTOME_LOSS_OF_NLP_FROM_MITOTIC_CENTROSOMES	1.14e-05
RESPONSE_TO_DNA_DAMAGE_STIMULUS	1.26e-05
REACTOME_TRANSPORT_OF_MATURE_MRNA_DERIVED_FROM_AN_INTRONLESS_TRANSCRIPT	1.4e-05
REACTOME_RNA_POL_III_TRANSCRIPTION_INITIATION_FROM_TYPE_3_PROMOTER	1.48e-05
REACTOME_METABOLISM_OF_NON_CODING_RNA	1.96e-05
VIRAL_GENOME_REPLICATION	2e-05
REACTOME_NEP_NS2_INTERACTS_WITH_THE_CELLULAR_EXPORT_MACHINERY	2.11e-05
REACTOME_EXTENSION_OF_TELOMERES	2.11e-05
REACTOME_P53_INDEPENDENT_G1_S_DNA_DAMAGE_CHECKPOINT	2.47e-05
REACTOME_SCF_BETA_TRCP_MEDIATED_DEGRADATION_OF_EMI1	3.09e-05
REACTOME_APC_C_CDC20_MEDIATED_DEGRADATION_OF_MITOTIC_PROTEINS	3.3e-05
REACTOME_RESOLUTION_OF_AP_SITES_VIA_THE_MULTIPLE_NUCLEOTIDE_PATCH_REPLACEMENT_PATHWAY	3.71e-05
PROTEIN_FOLDING	4.02e-05
REACTOME_TRANSCRIPTION_COUPLED_NER_TC_NER	4.26e-05
REACTOME_RECRUITMENT_OF_MITOTIC_CENTROSOME_PROTEINS_AND_COMPLEXES	4.87e-05
REACTOME_CHROMOSOME_MAINTENANCE	6.53e-05
PID_PLK1_PATHWAY	6.72e-05
REACTOME_SCFSKP2_MEDIATED_DEGRADATION_OF_P27_P21	7.12e-05
REACTOME_INFLUENZA_LIFE_CYCLE	7.82e-05
REACTOME_ANTIGEN_PROCESSING_UBIQUITINATION_PROTEASOME_DEGRADATION	7.9e-05
RNA_SPLICINGVIA_TRANSESTERIFICATION_REACTIONS	8.5e-05
REACTOME_INTERACTIONS_OF_VPR_WITH_HOST_CELLULAR_PROTEINS	9.53e-05
REACTOME_METABOLISM_OF_CARBOHYDRATES	0.00010467
REACTOME_RNA_POL_III_TRANSCRIPTION	0.00012387
REACTOME_CDT1_ASSOCIATION_WITH_THE_CDC6_ORC_ORIGIN_COMPLEX	0.00012612
REACTOME_TRANSPORT_OF_RIBONUCLEOPROTEINS_INTO_THE_HOST_NUCLEUS	0.00015625
REACTOME_REGULATION_OF_GLUCOKINASE_BY_GLUCOKINASE_REGULATORY_PROTEIN	0.00015625
REGULATION_OF_NUCLEOBASENUCLEOSIDENUCLEOTIDE_AND_NUCLEIC_ACID_METABOLIC_PROCESS	0.00019997
REACTOME_ORC1_REMOVAL_FROM_CHROMATIN	0.0002122
PID_TELOMERASEPATHWAY	0.00022531
VIRAL_REPRODUCTIVE_PROCESS	0.00025581
REACTOME_CLASS_I_MHC_MEDIATED_ANTIGEN_PROCESSING_PRESENTATION	0.00026247
KEGG_NUCLEOTIDE_EXCISION_REPAIR	0.00027349
REACTOME_CALNEXIN_CALRETICULIN_CYCLE	0.00029656
PID_AURORA_A_PATHWAY	0.00034918
REACTOME_REGULATION_OF_MRNA_STABILITY_BY_PROTEINS_THAT_BIND_AU_RICH_ELEMENTS	0.00039322
REACTOME_CDK_MEDIATED_PHOSPHORYLATION_AND_REMOVAL_OF_CDC6	0.00040161
REACTOME_SIGNALING_BY_WNT	0.00040289
BIOCARTA_G2_PATHWAY	0.00045124
REACTOME_CROSS_PRESENTATION_OF_SOLUBLE_EXOGENOUS_ANTIGENS_ENDOSOMES	0.00048235
REACTOME_AUTODEGRADATION_OF_THE_E3_UBIQUITIN_LIGASE_COP1	0.00048235
ANDROGEN_RECEPTOR_SIGNALING_PATHWAY	0.00048264
REACTOME_PYRUVATE_METABOLISM	0.00052561
REACTOME_AUTODEGRADATION_OF_CDH1_BY_CDH1_APC_C	0.0005287
REACTOME_ANTIVIRAL_MECHANISM_BY_IFN_STIMULATED_GENES	0.00054285
REACTOME_GLOBAL_GENOMIC_NER_GG_NER	0.00056218
REACTOME_REGULATION_OF_ORNITHINE_DECARBOXYLASE_ODC	0.00057609
REACTOME_VIF_MEDIATED_DEGRADATION_OF_APOBEC3G	0.0006844
VIRAL_REPRODUCTION	0.00072106
REACTOME_ER_PHAGOSOME_PATHWAY	0.00072224
REACTOME_N_GLYCAN_TRIMMING_IN_THE_ER_AND_CALNEXIN_CALRETICULIN_CYCLE	0.00074464
REACTOME_DESTABILIZATION_OF_MRNA_BY_AUF1_HNRNP_D0	0.00080896
REACTOME_INTEGRATION_OF_PROVIRUS	0.00081938
BIOCARTA_CARM_ER_PATHWAY	0.00106709
REACTOME_ACTIVATION_OF_NF_KAPPAB_IN_B_CELLS	0.0011201
KEGG_PROTEASOME	0.00123569
REACTOME_MICRORNA_MIRNA_BIOGENESIS	0.0013101
BIOCARTA_FEEDER_PATHWAY	0.00140307
BIOCARTA_VEGF_PATHWAY	0.00155282
REACTOME_TELOMERE_MAINTENANCE	0.00157514
REACTOME_GLUCOSE_TRANSPORT	0.0018817

## Sheet: HNSC
Pathway	P value
KEGG_FOCAL_ADHESION	2.42e-13
PID_INTEGRIN1_PATHWAY	1.99e-09
REACTOME_BASIGIN_INTERACTIONS	2.07e-08
PID_INTEGRIN3_PATHWAY	4.7e-08
KEGG_REGULATION_OF_ACTIN_CYTOSKELETON	7.47e-08
KEGG_ECM_RECEPTOR_INTERACTION	1.19e-07
REACTOME_EXTRACELLULAR_MATRIX_ORGANIZATION	2.16e-07
REACTOME_RESPONSE_TO_ELEVATED_PLATELET_CYTOSOLIC_CA2_	2.74e-07
REACTOME_CELL_SURFACE_INTERACTIONS_AT_THE_VASCULAR_WALL	7.25e-07
KEGG_GLYCOSAMINOGLYCAN_BIOSYNTHESIS_CHONDROITIN_SULFATE	1.35e-06
REACTOME_APC_C_CDH1_MEDIATED_DEGRADATION_OF_CDC20_AND_OTHER_APC_C_CDH1_ _	1.38e-06
REACTOME_GLYCOSAMINOGLYCAN_METABOLISM	1.79e-06
PID_FAK_PATHWAY	1.81e-06
REACTOME_COLLAGEN_FORMATION	1.82e-06
REACTOME_CHONDROITIN_SULFATE_BIOSYNTHESIS	1.83e-06
REACTOME_REGULATION_OF_MITOTIC_CELL_CYCLE	2.07e-06
KEGG_PATHOGENIC_ESCHERICHIA_COLI_INFECTION	2.76e-06
POSITIVE_REGULATION_OF_I_KAPPAB_KINASE_NF_KAPPAB_CASCADE	4.11e-06
PID_SYNDECAN_4_PATHWAY	4.55e-06
REACTOME_IMMUNE_SYSTEM	6.08e-06
REACTOME_REGULATION_OF_MRNA_STABILITY_BY_PROTEINS_THAT_BIND_AU_RICH_ELEMENTS	7.1e-06
KEGG_ARRHYTHMOGENIC_RIGHT_VENTRICULAR_CARDIOMYOPATHY_ARVC	8.29e-06
KEGG_HYPERTROPHIC_CARDIOMYOPATHY_HCM	8.41e-06
PID_UPA_UPAR_PATHWAY	9.05e-06
REGULATION_OF_I_KAPPAB_KINASE_NF_KAPPAB_CASCADE	1.1e-05
REACTOME_ER_PHAGOSOME_PATHWAY	1.23e-05
REACTOME_CELL_JUNCTION_ORGANIZATION	1.39e-05
BIOCARTA_TRKA_PATHWAY	1.42e-05
REACTOME_ADAPTIVE_IMMUNE_SYSTEM	1.49e-05
REACTOME_CYTOSOLIC_TRNA_AMINOACYLATION	1.8e-05
REACTOME_AXON_GUIDANCE	2.04e-05
REACTOME_PLATELET_ACTIVATION_SIGNALING_AND_AGGREGATION	3.11e-05
REACTOME_PREFOLDIN_MEDIATED_TRANSFER_OF_SUBSTRATE_TO_CCT_TRIC	3.53e-05
REACTOME_CHONDROITIN_SULFATE_DERMATAN_SULFATE_METABOLISM	3.58e-05
REACTOME_FORMATION_OF_TUBULIN_FOLDING_INTERMEDIATES_BY_CCT_TRIC	3.82e-05
REACTOME_AUTODEGRADATION_OF_CDH1_BY_CDH1_APC_C	4.35e-05
REACTOME_APC_C_CDC20_MEDIATED_DEGRADATION_OF_MITOTIC_PROTEINS	4.72e-05
REACTOME_REGULATION_OF_ORNITHINE_DECARBOXYLASE_ODC	4.72e-05
PID_INTEGRIN_CS_PATHWAY	5.08e-05
BIOCARTA_PLATELETAPP_PATHWAY	5.13e-05
KEGG_PATHWAYS_IN_CANCER	5.97e-05
REACTOME_TRNA_AMINOACYLATION	6.2e-05
ORGAN_DEVELOPMENT	6.27e-05
REACTOME_CELL_CELL_COMMUNICATION	6.66e-05
PID_PTP1BPATHWAY	7.68e-05
KEGG_PROTEASOME	8.31e-05
KEGG_DILATED_CARDIOMYOPATHY	9.55e-05
PID_RHOA_PATHWAY	9.85e-05
PID_FRA_PATHWAY	0.00011752
REACTOME_ANTIGEN_PROCESSING_CROSS_PRESENTATION	0.00012655
REACTOME_SIGNALING_BY_WNT	0.00013389
PID_SYNDECAN_1_PATHWAY	0.00016153
REACTOME_CDK_MEDIATED_PHOSPHORYLATION_AND_REMOVAL_OF_CDC6	0.00016903
REACTOME_THE_NLRP3_INFLAMMASOME	0.00017175
INTERCELLULAR_JUNCTION_ASSEMBLY	0.00017301
ANATOMICAL_STRUCTURE_DEVELOPMENT	0.00019016
REACTOME_ACTIVATED_TAK1_MEDIATES_P38_MAPK_ACTIVATION	0.00019016
REACTOME_CROSS_PRESENTATION_OF_SOLUBLE_EXOGENOUS_ANTIGENS_ENDOSOMES	0.00019617
REACTOME_AUTODEGRADATION_OF_THE_E3_UBIQUITIN_LIGASE_COP1	0.00021281
RESPONSE_TO_STRESS	0.0002138
REACTOME_DIABETES_PATHWAYS	0.00022108
PID_HIF1_TFPATHWAY	0.00022665
REACTOME_P53_INDEPENDENT_G1_S_DNA_DAMAGE_CHECKPOINT	0.00022665
REACTOME_CDT1_ASSOCIATION_WITH_THE_CDC6_ORC_ORIGIN_COMPLEX	0.00022774
REACTOME_UNFOLDED_PROTEIN_RESPONSE	0.00026711
REACTOME_CLASS_I_MHC_MEDIATED_ANTIGEN_PROCESSING_PRESENTATION	0.00027208
REGULATION_OF_JAK_STAT_CASCADE	0.0002819
BIOCARTA_UCALPAIN_PATHWAY	0.00028273
REACTOME_SCF_BETA_TRCP_MEDIATED_DEGRADATION_OF_EMI1	0.0002852
REACTOME_VIF_MEDIATED_DEGRADATION_OF_APOBEC3G	0.00030207
REACTOME_SIGNALLING_BY_NGF	0.00031095
REACTOME_PURINE_METABOLISM	0.00031596
REACTOME_HOST_INTERACTIONS_OF_HIV_FACTORS	0.00032489
REACTOME_DESTABILIZATION_OF_MRNA_BY_AUF1_HNRNP_D0	0.00032489
PID_VEGFR1_2_PATHWAY	0.00035751
REACTOME_SIGNALING_BY_THE_B_CELL_RECEPTOR_BCR	0.0003739
PID_ALK1PATHWAY	0.00037594
REACTOME_SIGNAL_TRANSDUCTION_BY_L1	0.00038597
ECTODERM_DEVELOPMENT	0.00040978
INTERCELLULAR_JUNCTION_ASSEMBLY_AND_MAINTENANCE	0.00041501
EPIDERMIS_DEVELOPMENT	0.00046516
PID_CXCR4_PATHWAY	0.00047426
REACTOME_P53_DEPENDENT_G1_DNA_DAMAGE_RESPONSE	0.00053635
REACTOME_SCFSKP2_MEDIATED_DEGRADATION_OF_P27_P21	0.00053693
REACTOME_DEADENYLATION_DEPENDENT_MRNA_DECAY	0.00054479
REACTOME_NUCLEOTIDE_BINDING_DOMAIN_LEUCINE_RICH_REPEAT_CONTAINING_RECEPTOR_NLR_SIGNALING_PATHWAYS	0.00056069
REACTOME_ANTIGEN_PROCESSING_UBIQUITINATION_PROTEASOME_DEGRADATION	0.00062911
REACTOME_SIGNALLING_TO_ERKS	0.00063046
BIOCARTA_PYK2_PATHWAY	0.00063046
BIOCARTA_CELL2CELL_PATHWAY	0.00069442
REACTOME_HYALURONAN_METABOLISM	0.00070179
REACTOME_CELL_EXTRACELLULAR_MATRIX_INTERACTIONS	0.00071176
REGULATION_OF_HORMONE_SECRETION	0.00071176
PID_FGF_PATHWAY	0.00071536
KEGG_TGF_BETA_SIGNALING_PATHWAY	0.00071536
BIOCARTA_INFLAM_PATHWAY	0.00071536
KEGG_CYTOKINE_CYTOKINE_RECEPTOR_INTERACTION	0.00085264
BIOCARTA_MAPK_PATHWAY	0.00085264
BIOCARTA_FEEDER_PATHWAY	0.00089332
REACTOME_APOPTOSIS	0.00096066

## Sheet: KICH
Pathway	P value
REACTOME_METABOLISM_OF_RNA	3.33e-16
REACTOME_METABOLISM_OF_PROTEINS	5.55e-13
REACTOME_ACTIVATION_OF_THE_MRNA_UPON_BINDING_OF_THE_CAP_BINDING_COMPLEX_AND_EIFS_AND_SUBSEQUENT_BINDING_TO_43S	1.09e-10
TRANSLATION	3.08e-08
MAINTENANCE_OF_LOCALIZATION	1.01e-05
NUCLEAR_IMPORT	1.79e-05
REACTOME_MEMBRANE_BINDING_AND_TARGETTING_OF_GAG_PROTEINS	2.32e-05
NEGATIVE_REGULATION_OF_INTRACELLULAR_TRANSPORT	3.3e-05
MAINTENANCE_OF_CELLULAR_PROTEIN_LOCALIZATION	3.3e-05
BIOCARTA_FAS_PATHWAY	4.42e-05
REACTOME_P75NTR_RECRUITS_SIGNALLING_COMPLEXES	4.51e-05
MAINTENANCE_OF_PROTEIN_LOCALIZATION	5.99e-05
PID_NCADHERINPATHWAY	6.5e-05
REACTOME_P75NTR_SIGNALS_VIA_NFKB	7.75e-05
REACTOME_TGF_BETA_RECEPTOR_SIGNALING_IN_EMT_EPITHELIAL_TO_MESENCHYMAL_TRANSITION	9.81e-05
REGULATION_OF_PROTEIN_IMPORT_INTO_NUCLEUS	0.00012207
REACTOME_SIGNALING_BY_CONSTITUTIVELY_ACTIVE_EGFR	0.00018067
REACTOME_APC_C_CDC20_MEDIATED_DEGRADATION_OF_CYCLIN_B	0.00025497
NUCLEAR_TRANSPORT	0.0002685
REACTOME_HIV_INFECTION	0.00029653
REACTOME_APC_CDC20_MEDIATED_DEGRADATION_OF_NEK2A	0.00034658
REGULATION_OF_NUCLEOCYTOPLASMIC_TRANSPORT	0.00034658
INTRACELLULAR_PROTEIN_TRANSPORT	0.0003568
REACTOME_APOPTOSIS	0.00037054
KEGG_INOSITOL_PHOSPHATE_METABOLISM	0.00045082
PID_TGFBRPATHWAY	0.0004837
REACTOME_AUTODEGRADATION_OF_CDH1_BY_CDH1_APC_C	0.00051825
REACTOME_CYTOSOLIC_TRNA_AMINOACYLATION	0.00051981
REACTOME_LATE_PHASE_OF_HIV_LIFE_CYCLE	0.00053911
PROTEIN_TRANSPORT	0.00055071
REACTOME_ASSEMBLY_OF_THE_PRE_REPLICATIVE_COMPLEX	0.00055452
PID_MYC_PATHWAY	0.00058784
REACTOME_ENDOSOMAL_SORTING_COMPLEX_REQUIRED_FOR_TRANSPORT_ESCRT	0.00058784
REACTOME_ORC1_REMOVAL_FROM_CHROMATIN	0.00063242
REGULATION_OF_ANGIOGENESIS	0.00066131
CHROMATIN_ASSEMBLY_OR_DISASSEMBLY	0.00066131
REACTOME_ACTIVATION_OF_NF_KAPPAB_IN_B_CELLS	0.00071778
REACTOME_SIGNALING_BY_WNT	0.00081098
REACTOME_APC_C_CDH1_MEDIATED_DEGRADATION_OF_CDC20_AND_OTHER_APC_C_CDH1_ _	0.00086064
MACROMOLECULE_LOCALIZATION	0.00086913

## Sheet: KIRC
Pathway	P value
REACTOME_CELL_CYCLE_MITOTIC	7.62e-11
REACTOME_DNA_REPLICATION	7.33e-10
REACTOME_MITOTIC_M_M_G1_PHASES	2.88e-09
REACTOME_FANCONI_ANEMIA_PATHWAY	6.65e-07
KEGG_BASAL_CELL_CARCINOMA	1.18e-06
REACTOME_MITOTIC_PROMETAPHASE	1.26e-06
REACTOME_MITOTIC_G2_G2_M_PHASES	1.5e-06
PID_PLK1_PATHWAY	1.71e-06
PID_FOXM1PATHWAY	1.94e-06
REACTOME_NONSENSE_MEDIATED_DECAY_ENHANCED_BY_THE_EXON_JUNCTION_COMPLEX	3.1e-06
KEGG_RIBOSOME	5.95e-06
REACTOME_CYCLIN_A_B1_ASSOCIATED_EVENTS_DURING_G2_M_TRANSITION	8.1e-06
REACTOME_INFLUENZA_VIRAL_RNA_TRANSCRIPTION_AND_REPLICATION	2.09e-05
REACTOME_DNA_REPAIR	2.46e-05
REACTOME_INFLUENZA_LIFE_CYCLE	3.86e-05
REACTOME_3_UTR_MEDIATED_TRANSLATIONAL_REGULATION	3.94e-05
DNA_DEPENDENT_DNA_REPLICATION	4.55e-05
BIOCARTA_RANMS_PATHWAY	4.95e-05
REACTOME_COLLAGEN_FORMATION	5.28e-05
REACTOME_SRP_DEPENDENT_COTRANSLATIONAL_PROTEIN_TARGETING_TO_MEMBRANE	6.19e-05
REACTOME_REGULATION_OF_THE_FANCONI_ANEMIA_PATHWAY	6.97e-05
REACTOME_ACTIVATION_OF_THE_PRE_REPLICATIVE_COMPLEX	7.31e-05
REACTOME_KINESINS	7.31e-05
REACTOME_UNWINDING_OF_DNA	0.00010117
REACTOME_PROTEOLYTIC_CLEAVAGE_OF_SNARE_COMPLEX_PROTEINS	0.00015214
REACTOME_G1_S_SPECIFIC_TRANSCRIPTION	0.00015214
REACTOME_S_PHASE	0.00017074
REACTOME_ASSOCIATION_OF_LICENSING_FACTORS_WITH_THE_PRE_REPLICATIVE_COMPLEX	0.00017324
BIOCARTA_MCM_PATHWAY	0.00018816
DNA_REPLICATION_INITIATION	0.00018816
REACTOME_EXTRACELLULAR_MATRIX_ORGANIZATION	0.00019569
REACTOME_NCAM1_INTERACTIONS	0.00022649
PID_SYNDECAN_1_PATHWAY	0.00026659
REACTOME_BOTULINUM_NEUROTOXICITY	0.00036515
RIBOSOME_BIOGENESIS_AND_ASSEMBLY	0.00036515
REACTOME_G2_M_CHECKPOINTS	0.00038741
REACTOME_G1_S_TRANSITION	0.00048595
REACTOME_MITOTIC_G1_G1_S_PHASES	0.00049408
KEGG_DNA_REPLICATION	0.00049707
PID_E2F_PATHWAY	0.00049921
REACTOME_FORMATION_OF_TUBULIN_FOLDING_INTERMEDIATES_BY_CCT_TRIC	0.0005371
PID_MYC_ACTIVPATHWAY	0.00063856
MITOTIC_SPINDLE_ORGANIZATION_AND_BIOGENESIS	0.00067694
REACTOME_TRANSLATION	0.00079695
PID_INTEGRIN1_PATHWAY	0.00084525
REACTOME_ASSOCIATION_OF_TRIC_CCT_WITH_TARGET_PROTEINS_DURING_BIOSYNTHESIS	0.00086175
REACTOME_RECRUITMENT_OF_MITOTIC_CENTROSOME_PROTEINS_AND_COMPLEXES	0.00087952
PID_AURORA_B_PATHWAY	0.00098969
PID_ATR_PATHWAY	0.00098969
REACTOME_APC_CDC20_MEDIATED_DEGRADATION_OF_NEK2A	0.00107005
KEGG_ECM_RECEPTOR_INTERACTION	0.00111898
REACTOME_E2F_MEDIATED_REGULATION_OF_DNA_REPLICATION	0.00113676
BIOCARTA_PTC1_PATHWAY	0.00115676
REACTOME_SYNTHESIS_OF_DNA	0.00127821
KEGG_WNT_SIGNALING_PATHWAY	0.0012955
BIOCARTA_G1_PATHWAY	0.00147745
M_PHASE	0.00179408
REACTOME_PROTEIN_FOLDING	0.0018306
REACTOME_ACTIVATION_OF_ATR_IN_RESPONSE_TO_REPLICATION_STRESS	0.00189431
KEGG_MISMATCH_REPAIR	0.00194851
REACTOME_RNA_POL_I_TRANSCRIPTION_INITIATION	0.00194851

## Sheet: KIRP
Pathway	P value
NUCLEOTIDE_EXCISION_REPAIR	0.000262132
REGULATION_OF_TRANSCRIPTION_FROM_RNA_POLYMERASE_II_PROMOTER	0.000295331
POSITIVE_REGULATION_OF_TRANSCRIPTIONDNA_DEPENDENT	0.000530536
POSITIVE_REGULATION_OF_RNA_METABOLIC_PROCESS	0.000634763
KEGG_TASTE_TRANSDUCTION	0.000646195
REACTOME_GLOBAL_GENOMIC_NER_GG_NER	0.000675797
REACTOME_DNA_REPAIR	0.0011894
POSITIVE_REGULATION_OF_TRANSCRIPTION	0.00122831
SENSORY_PERCEPTION_OF_TASTE	0.0013304
KEGG_DNA_REPLICATION	0.00141795
REACTOME_NEP_NS2_INTERACTS_WITH_THE_CELLULAR_EXPORT_MACHINERY	0.00150105
REACTOME_NUCLEOTIDE_EXCISION_REPAIR	0.00187726
REACTOME_GABA_B_RECEPTOR_ACTIVATION	0.00197216
PROTEIN_AMINO_ACID_AUTOPHOSPHORYLATION	0.00221942
POSITIVE_REGULATION_OF_NUCLEOBASENUCLEOSIDENUCLEOTIDE_AND_NUCLEIC_ACID_METABOLIC_PROCESS	0.00250531
REACTOME_DNA_STRAND_ELONGATION	0.00266315
POSITIVE_REGULATION_OF_T_CELL_PROLIFERATION	0.00266875
REACTOME_LATE_PHASE_OF_HIV_LIFE_CYCLE	0.00302369
KEGG_GLYCOSAMINOGLYCAN_BIOSYNTHESIS_CHONDROITIN_SULFATE	0.00336277
RNA_BIOSYNTHETIC_PROCESS	0.00352534
REACTOME_REPAIR_SYNTHESIS_FOR_GAP_FILLING_BY_DNA_POL_IN_TC_NER	0.0035954
POSITIVE_REGULATION_OF_TRANSCRIPTION_FROM_RNA_POLYMERASE_II_PROMOTER	0.00373304
KEGG_MISMATCH_REPAIR	0.00412929
DNA_REPAIR	0.00581609
REACTOME_INHIBITION_OF_INSULIN_SECRETION_BY_ADRENALINE_NORADRENALINE	0.00602227
REACTOME_INHIBITION_OF_VOLTAGE_GATED_CA2_CHANNELS_VIA_GBETA_GAMMA_SUBUNITS	0.00602227
REACTOME_PROTEOLYTIC_CLEAVAGE_OF_SNARE_COMPLEX_PROTEINS	0.00605478
REACTOME_AMINO_ACID_SYNTHESIS_AND_INTERCONVERSION_TRANSAMINATION	0.00605478
REGULATION_OF_T_CELL_PROLIFERATION	0.00605478
REACTOME_METABOLISM_OF_NON_CODING_RNA	0.00676484
TRANSCRIPTION_FROM_RNA_POLYMERASE_II_PROMOTER	0.00695904
REACTOME_RESOLUTION_OF_AP_SITES_VIA_THE_MULTIPLE_NUCLEOTIDE_PATCH_REPLACEMENT_PATHWAY	0.00762091
REACTOME_HIV_LIFE_CYCLE	0.00808832
REACTOME_TRANSPORT_OF_RIBONUCLEOPROTEINS_INTO_THE_HOST_NUCLEUS	0.00845415
REACTOME_REGULATION_OF_GLUCOKINASE_BY_GLUCOKINASE_REGULATORY_PROTEIN	0.00845415
REACTOME_EXTENSION_OF_TELOMERES	0.00845415
CELL_MATRIX_ADHESION	0.00894251
PID_BETACATENIN_DEG_PATHWAY	0.00943159
REACTOME_BOTULINUM_NEUROTOXICITY	0.00943159
ER_TO_GOLGI_VESICLE_MEDIATED_TRANSPORT	0.00943159
REGULATION_OF_T_CELL_ACTIVATION	0.00989337

## Sheet: LIHC
Pathway	P value
KEGG_RIBOSOME	0
REACTOME_TRANSLATION	0
REACTOME_SRP_DEPENDENT_COTRANSLATIONAL_PROTEIN_TARGETING_TO_MEMBRANE	0
REACTOME_PROCESSING_OF_CAPPED_INTRON_CONTAINING_PRE_MRNA	0
REACTOME_PEPTIDE_CHAIN_ELONGATION	0
REACTOME_MRNA_PROCESSING	0
REACTOME_3_UTR_MEDIATED_TRANSLATIONAL_REGULATION	0
REACTOME_INFLUENZA_LIFE_CYCLE	0
REACTOME_INFLUENZA_VIRAL_RNA_TRANSCRIPTION_AND_REPLICATION	0
REACTOME_NONSENSE_MEDIATED_DECAY_ENHANCED_BY_THE_EXON_JUNCTION_COMPLEX	0
REACTOME_MRNA_SPLICING	6.66e-16
KEGG_SPLICEOSOME	1.13e-14
NUCLEOBASENUCLEOSIDENUCLEOTIDE_AND_NUCLEIC_ACID_METABOLIC_PROCESS	2.74e-14
REACTOME_RNA_POL_II_TRANSCRIPTION	7.17e-14
REACTOME_ACTIVATION_OF_THE_MRNA_UPON_BINDING_OF_THE_CAP_BINDING_COMPLEX_AND_EIFS_AND_SUBSEQUENT_BINDING_TO_43S	2.58e-12
REACTOME_CELL_CYCLE	1.16e-11
REACTOME_FORMATION_OF_THE_TERNARY_COMPLEX_AND_SUBSEQUENTLY_THE_43S_COMPLEX	1.23e-11
REACTOME_DNA_REPLICATION	1.84e-11
REACTOME_CLEAVAGE_OF_GROWING_TRANSCRIPT_IN_THE_TERMINATION_REGION_	2.33e-11
RIBONUCLEOPROTEIN_COMPLEX_BIOGENESIS_AND_ASSEMBLY	3.38e-11
TRANSLATION	5.07e-11
REACTOME_TRANSCRIPTION	5.54e-11
REACTOME_HIV_INFECTION	8.75e-11
REACTOME_S_PHASE	2.41e-10
REACTOME_DEADENYLATION_DEPENDENT_MRNA_DECAY	2.94e-10
REACTOME_SYNTHESIS_OF_DNA	1.42e-09
REACTOME_REGULATION_OF_MRNA_STABILITY_BY_PROTEINS_THAT_BIND_AU_RICH_ELEMENTS	4.41e-09
REACTOME_MITOTIC_M_M_G1_PHASES	5.49e-09
REACTOME_PROCESSING_OF_CAPPED_INTRONLESS_PRE_MRNA	5.78e-09
REACTOME_METABOLISM_OF_NON_CODING_RNA	8.46e-09
REACTOME_DNA_REPAIR	1.13e-08
REACTOME_HIV_LIFE_CYCLE	1.7e-08
REACTOME_EXTENSION_OF_TELOMERES	4.59e-08
REACTOME_DESTABILIZATION_OF_MRNA_BY_KSRP	4.72e-08
DNA_REPAIR	7.65e-08
REACTOME_MITOTIC_G1_G1_S_PHASES	1.05e-07
RNA_3END_PROCESSING	1.1e-07
REACTOME_M_G1_TRANSITION	1.29e-07
KEGG_RNA_DEGRADATION	1.52e-07
REACTOME_ASSEMBLY_OF_THE_PRE_REPLICATIVE_COMPLEX	1.52e-07
REACTOME_G1_S_TRANSITION	1.95e-07
REACTOME_LATE_PHASE_OF_HIV_LIFE_CYCLE	1.95e-07
CHROMOSOME_ORGANIZATION_AND_BIOGENESIS	2.44e-07
REACTOME_SLBP_DEPENDENT_PROCESSING_OF_REPLICATION_DEPENDENT_HISTONE_PRE_MRNAS	2.88e-07
REACTOME_MRNA_DECAY_BY_3_TO_5_EXORIBONUCLEASE	2.88e-07
ORGANELLE_ORGANIZATION_AND_BIOGENESIS	4.93e-07
RESPONSE_TO_DNA_DAMAGE_STIMULUS	7.08e-07
REACTOME_APC_C_CDH1_MEDIATED_DEGRADATION_OF_CDC20_AND_OTHER_APC_C_CDH1_	7.78e-07
REACTOME_DESTABILIZATION_OF_MRNA_BY_BRF1	8.71e-07
REACTOME_DESTABILIZATION_OF_MRNA_BY_TRISTETRAPROLIN_TTP	8.71e-07
REACTOME_APC_C_CDC20_MEDIATED_DEGRADATION_OF_MITOTIC_PROTEINS	9.62e-07
ESTABLISHMENT_AND_OR_MAINTENANCE_OF_CHROMATIN_ARCHITECTURE	1.08e-06
REACTOME_TRANSPORT_OF_MATURE_TRANSCRIPT_TO_CYTOPLASM	1.34e-06
REACTOME_TRANSCRIPTION_COUPLED_NER_TC_NER	1.34e-06
REACTOME_MRNA_SPLICING_MINOR_PATHWAY	2.49e-06
REACTOME_AUTODEGRADATION_OF_CDH1_BY_CDH1_APC_C	4.72e-06
REACTOME_NUCLEOTIDE_EXCISION_REPAIR	4.78e-06
REACTOME_RNA_POL_II_PRE_TRANSCRIPTION_EVENTS	7.16e-06
REACTOME_UNFOLDED_PROTEIN_RESPONSE	7.68e-06
BIOCARTA_PROTEASOME_PATHWAY	7.95e-06
REACTOME_CELL_CYCLE_CHECKPOINTS	7.96e-06
REACTOME_ORC1_REMOVAL_FROM_CHROMATIN	8.74e-06
PID_BARD1PATHWAY	1.1e-05
REACTOME_RESOLUTION_OF_AP_SITES_VIA_THE_MULTIPLE_NUCLEOTIDE_PATCH_REPLACEMENT_PATHWAY	1.29e-05
REACTOME_HOST_INTERACTIONS_OF_HIV_FACTORS	1.47e-05
REACTOME_CYCLIN_E_ASSOCIATED_EVENTS_DURING_G1_S_TRANSITION_	1.55e-05
REACTOME_ASSOCIATION_OF_LICENSING_FACTORS_WITH_THE_PRE_REPLICATIVE_COMPLEX	1.9e-05
REACTOME_RNA_POL_II_TRANSCRIPTION_PRE_INITIATION_AND_PROMOTER_OPENING	2.33e-05
REACTOME_CHROMOSOME_MAINTENANCE	2.55e-05
REACTOME_FORMATION_OF_THE_HIV1_EARLY_ELONGATION_COMPLEX	2.67e-05
REACTOME_P53_INDEPENDENT_G1_S_DNA_DAMAGE_CHECKPOINT	2.89e-05
REACTOME_REGULATION_OF_ORNITHINE_DECARBOXYLASE_ODC	2.89e-05
REACTOME_CDT1_ASSOCIATION_WITH_THE_CDC6_ORC_ORIGIN_COMPLEX	2.89e-05
REACTOME_LAGGING_STRAND_SYNTHESIS	3.04e-05
REACTOME_DIABETES_PATHWAYS	3.34e-05
KEGG_BASE_EXCISION_REPAIR	3.5e-05
REACTOME_VIF_MEDIATED_DEGRADATION_OF_APOBEC3G	3.55e-05
RNA_SPLICING	4.04e-05
KEGG_PYRIMIDINE_METABOLISM	4.09e-05
REACTOME_DESTABILIZATION_OF_MRNA_BY_AUF1_HNRNP_D0	4.34e-05
CHROMATIN_MODIFICATION	6.38e-05
REACTOME_PROCESSIVE_SYNTHESIS_ON_THE_LAGGING_STRAND	6.73e-05
KEGG_PURINE_METABOLISM	7.2e-05
REACTOME_SCFSKP2_MEDIATED_DEGRADATION_OF_P27_P21	7.67e-05
REACTOME_TELOMERE_MAINTENANCE	9.45e-05
REACTOME_CDK_MEDIATED_PHOSPHORYLATION_AND_REMOVAL_OF_CDC6	0.00010711
REACTOME_ABORTIVE_ELONGATION_OF_HIV1_TRANSCRIPT_IN_THE_ABSENCE_OF_TAT	0.00012307
REACTOME_AUTODEGRADATION_OF_THE_E3_UBIQUITIN_LIGASE_COP1	0.00012974
PROTEIN_TRANSPORT	0.00014591
REACTOME_GLOBAL_GENOMIC_NER_GG_NER	0.00018664
REACTOME_SCF_BETA_TRCP_MEDIATED_DEGRADATION_OF_EMI1	0.00018725
INTRACELLULAR_TRANSPORT	0.00024125
REACTOME_FORMATION_OF_RNA_POL_II_ELONGATION_COMPLEX_	0.00026489
MITOCHONDRIAL_TRANSPORT	0.0003044
ESTABLISHMENT_OF_CELLULAR_LOCALIZATION	0.0003249
BIOCARTA_P27_PATHWAY	0.00035112
REACTOME_POL_SWITCHING	0.00035112
NEGATIVE_REGULATION_OF_TRANSFERASE_ACTIVITY	0.00036322
REACTOME_P53_DEPENDENT_G1_DNA_DAMAGE_RESPONSE	0.00036753
KEGG_PROTEASOME	0.00038337
KEGG_NUCLEOTIDE_EXCISION_REPAIR	0.00038337
BIOCARTA_IGF1MTOR_PATHWAY	0.00041571
REACTOME_MRNA_CAPPING	0.00047249
REACTOME_FORMATION_OF_TRANSCRIPTION_COUPLED_NER_TC_NER_REPAIR_COMPLEX	0.00047249
REACTOME_MITOTIC_PROMETAPHASE	0.0005087
REACTOME_PROCESSING_OF_INTRONLESS_PRE_MRNAS	0.00052273
REACTOME_REPAIR_SYNTHESIS_FOR_GAP_FILLING_BY_DNA_POL_IN_TC_NER	0.00052273
REACTOME_APC_CDC20_MEDIATED_DEGRADATION_OF_NEK2A	0.00055639
REACTOME_REGULATION_OF_APOPTOSIS	0.0005823
REGULATION_OF_NUCLEOBASENUCLEOSIDENUCLEOTIDE_AND_NUCLEIC_ACID_METABOLIC_PROCESS	0.00059926
REACTOME_CROSS_PRESENTATION_OF_SOLUBLE_EXOGENOUS_ANTIGENS_ENDOSOMES	0.00064014
PROTEIN_TARGETING_TO_MITOCHONDRION	0.00075936
REACTOME_ER_PHAGOSOME_PATHWAY	0.00077635
PID_MYC_ACTIVPATHWAY	0.0007897
REACTOME_PROTEIN_FOLDING	0.00087883
TRANSCRIPTION_FROM_RNA_POLYMERASE_II_PROMOTER	0.00088808
REACTOME_ELONGATION_ARREST_AND_RECOVERY	0.00091478

## Sheet: LUAD
Pathway	P value
REACTOME_CELL_CYCLE	0
REACTOME_PROCESSING_OF_CAPPED_INTRON_CONTAINING_PRE_MRNA	0
REACTOME_MITOTIC_M_M_G1_PHASES	0
REACTOME_DNA_REPLICATION	0
REACTOME_MITOTIC_PROMETAPHASE	0
NUCLEOBASENUCLEOSIDENUCLEOTIDE_AND_NUCLEIC_ACID_METABOLIC_PROCESS	0
M_PHASE	0
MITOSIS	4.44e-16
REACTOME_MRNA_SPLICING	1.33e-15
REACTOME_G2_M_CHECKPOINTS	2.12e-13
REACTOME_LATE_PHASE_OF_HIV_LIFE_CYCLE	2.21e-13
REACTOME_S_PHASE	2.21e-13
REACTOME_HIV_LIFE_CYCLE	9.09e-13
REACTOME_ACTIVATION_OF_ATR_IN_RESPONSE_TO_REPLICATION_STRESS	3.19e-12
ORGANELLE_ORGANIZATION_AND_BIOGENESIS	6.42e-12
REACTOME_MITOTIC_G1_G1_S_PHASES	6.68e-12
PID_FOXM1PATHWAY	9.14e-11
PID_FANCONI_PATHWAY	1.14e-10
REACTOME_ACTIVATION_OF_THE_PRE_REPLICATIVE_COMPLEX	1.16e-10
RESPONSE_TO_DNA_DAMAGE_STIMULUS	2.4e-10
REACTOME_DNA_REPAIR	2.48e-10
REACTOME_HIV_INFECTION	3.07e-10
KEGG_SPLICEOSOME	3.55e-10
REACTOME_TRANSPORT_OF_MATURE_TRANSCRIPT_TO_CYTOPLASM	5.3e-10
KEGG_PYRIMIDINE_METABOLISM	1.03e-09
REACTOME_NEP_NS2_INTERACTS_WITH_THE_CELLULAR_EXPORT_MACHINERY	1.49e-09
REACTOME_CHROMOSOME_MAINTENANCE	1.87e-09
RESPONSE_TO_ENDOGENOUS_STIMULUS	2.07e-09
REACTOME_RNA_POL_II_TRANSCRIPTION	3.16e-09
RIBONUCLEOPROTEIN_COMPLEX_BIOGENESIS_AND_ASSEMBLY	3.41e-09
PID_AURORA_B_PATHWAY	3.73e-09
PID_ATR_PATHWAY	3.73e-09
REACTOME_M_G1_TRANSITION	1.45e-08
REACTOME_TRANSPORT_OF_RIBONUCLEOPROTEINS_INTO_THE_HOST_NUCLEUS	1.66e-08
BIOCARTA_RANMS_PATHWAY	1.91e-08
PID_MYC_ACTIVPATHWAY	2.99e-08
REACTOME_TRANSPORT_OF_MATURE_MRNA_DERIVED_FROM_AN_INTRONLESS_TRANSCRIPT	4.02e-08
DNA_REPAIR	4.92e-08
REACTOME_PURINE_RIBONUCLEOSIDE_MONOPHOSPHATE_BIOSYNTHESIS	9.49e-08
REACTOME_UNWINDING_OF_DNA	9.49e-08
DNA_INTEGRITY_CHECKPOINT	1.16e-07
REACTOME_MITOTIC_G2_G2_M_PHASES	1.25e-07
REACTOME_REGULATION_OF_GLUCOKINASE_BY_GLUCOKINASE_REGULATORY_PROTEIN	1.6e-07
REACTOME_EXTENSION_OF_TELOMERES	1.6e-07
PID_E2F_PATHWAY	1.62e-07
BIOCARTA_MCM_PATHWAY	3.43e-07
REACTOME_PREFOLDIN_MEDIATED_TRANSFER_OF_SUBSTRATE_TO_CCT_TRIC	4.28e-07
RNA_SPLICINGVIA_TRANSESTERIFICATION_REACTIONS	4.28e-07
REACTOME_TRNA_AMINOACYLATION	7e-07
REACTOME_GLUCOSE_TRANSPORT	7.86e-07
REACTOME_FORMATION_OF_TUBULIN_FOLDING_INTERMEDIATES_BY_CCT_TRIC	8.17e-07
MITOTIC_SISTER_CHROMATID_SEGREGATION	9.89e-07
CHROMOSOME_ORGANIZATION_AND_BIOGENESIS	1.1e-06
REACTOME_E2F_MEDIATED_REGULATION_OF_DNA_REPLICATION	1.34e-06
REACTOME_RNA_POL_II_PRE_TRANSCRIPTION_EVENTS	1.55e-06
INTERPHASE	1.62e-06
REACTOME_KINESINS	2.07e-06
SISTER_CHROMATID_SEGREGATION	2.17e-06
REACTOME_GLOBAL_GENOMIC_NER_GG_NER	2.21e-06
REACTOME_INTERACTIONS_OF_VPR_WITH_HOST_CELLULAR_PROTEINS	2.21e-06
SPINDLE_ORGANIZATION_AND_BIOGENESIS	2.38e-06
REACTOME_REPAIR_SYNTHESIS_FOR_GAP_FILLING_BY_DNA_POL_IN_TC_NER	2.54e-06
KEGG_AMINOACYL_TRNA_BIOSYNTHESIS	2.65e-06
REACTOME_ANTIVIRAL_MECHANISM_BY_IFN_STIMULATED_GENES	2.85e-06
REACTOME_FORMATION_OF_RNA_POL_II_ELONGATION_COMPLEX_	3.85e-06
REACTOME_METABOLISM_OF_CARBOHYDRATES	4.4e-06
REACTOME_NUCLEOTIDE_EXCISION_REPAIR	6.16e-06
REACTOME_DEPOSITION_OF_NEW_CENPA_CONTAINING_NUCLEOSOMES_AT_THE_CENTROMERE	6.67e-06
MICROTUBULE_CYTOSKELETON_ORGANIZATION_AND_BIOGENESIS	7.94e-06
REACTOME_BASE_EXCISION_REPAIR	8.37e-06
REACTOME_FANCONI_ANEMIA_PATHWAY	8.37e-06
REACTOME_GLYCOLYSIS	9.74e-06
KEGG_PURINE_METABOLISM	1.09e-05
REACTOME_G1_S_SPECIFIC_TRANSCRIPTION	1.18e-05
REACTOME_FORMATION_OF_THE_HIV1_EARLY_ELONGATION_COMPLEX	1.37e-05
REACTOME_POL_SWITCHING	1.51e-05
MITOTIC_SPINDLE_ORGANIZATION_AND_BIOGENESIS	1.6e-05
CHROMOSOME_CONDENSATION	1.6e-05
REACTOME_MRNA_3_END_PROCESSING	1.61e-05
REACTOME_CLEAVAGE_OF_GROWING_TRANSCRIPT_IN_THE_TERMINATION_REGION_	2.04e-05
REACTOME_ASSEMBLY_OF_THE_PRE_REPLICATIVE_COMPLEX	2.05e-05
REACTOME_TELOMERE_MAINTENANCE	2.15e-05
REACTOME_MRNA_SPLICING_MINOR_PATHWAY	2.41e-05
REACTOME_GLUCOSE_METABOLISM	3.23e-05
REACTOME_ORC1_REMOVAL_FROM_CHROMATIN	3.46e-05
REACTOME_RECRUITMENT_OF_MITOTIC_CENTROSOME_PROTEINS_AND_COMPLEXES	3.46e-05
PID_AURORA_A_PATHWAY	3.55e-05
REACTOME_PROTEIN_FOLDING	3.68e-05
REACTOME_GLUCONEOGENESIS	5.21e-05
REACTOME_ELONGATION_ARREST_AND_RECOVERY	5.21e-05
REACTOME_RNA_POL_I_RNA_POL_III_AND_MITOCHONDRIAL_TRANSCRIPTION	6.22e-05
KEGG_P53_SIGNALING_PATHWAY	6.5e-05
REACTOME_ABORTIVE_ELONGATION_OF_HIV1_TRANSCRIPT_IN_THE_ABSENCE_OF_TAT	6.87e-05
REACTOME_RNA_POL_I_TRANSCRIPTION_INITIATION	6.87e-05
DNA_DAMAGE_CHECKPOINT	7.04e-05
REACTOME_HOST_INTERACTIONS_OF_HIV_FACTORS	7.19e-05
KEGG_RNA_DEGRADATION	7.79e-05
REACTOME_LOSS_OF_NLP_FROM_MITOTIC_CENTROSOMES	8.3e-05
ESTABLISHMENT_AND_OR_MAINTENANCE_OF_CHROMATIN_ARCHITECTURE	8.89e-05
REACTOME_PURINE_METABOLISM	0.00010649
PID_CDC42_REG_PATHWAY	0.00013281
DNA_DAMAGE_RESPONSESIGNAL_TRANSDUCTION	0.00014836
REACTOME_ANTIGEN_PROCESSING_UBIQUITINATION_PROTEASOME_DEGRADATION	0.00015676
PID_MYC_PATHWAY	0.00016004
PID_MTOR_4PATHWAY	0.00021366
KEGG_UBIQUITIN_MEDIATED_PROTEOLYSIS	0.00022093
RESPONSE_TO_UV	0.00023481
REACTOME_COPI_MEDIATED_TRANSPORT	0.00023545
RNA_3END_PROCESSING	0.00023545
REACTOME_RNA_POL_I_TRANSCRIPTION	0.00028144
REACTOME_PROCESSING_OF_INTRONLESS_PRE_MRNAS	0.00030792
ESTABLISHMENT_OF_ORGANELLE_LOCALIZATION	0.00031171
PROTEIN_FOLDING	0.00034017
REACTOME_MRNA_DECAY_BY_3_TO_5_EXORIBONUCLEASE	0.00047018
CYTOKINESIS	0.0004872
REACTOME_SIGNALING_BY_TGF_BETA_RECEPTOR_COMPLEX	0.00051575
REACTOME_DEADENYLATION_DEPENDENT_MRNA_DECAY	0.0005866
REACTOME_PYRIMIDINE_METABOLISM	0.00060078
REACTOME_CDC6_ASSOCIATION_WITH_THE_ORC_ORIGIN_COMPLEX	0.00063982
REACTOME_ASSOCIATION_OF_LICENSING_FACTORS_WITH_THE_PRE_REPLICATIVE_COMPLEX	0.00064227
PID_BARD1PATHWAY	0.00065212
REACTOME_DOWNSTREAM_SIGNALING_EVENTS_OF_B_CELL_RECEPTOR_BCR	0.00074747
ANDROGEN_RECEPTOR_SIGNALING_PATHWAY	0.00084293
PROTEIN_IMPORT_INTO_NUCLEUS	0.00090973
REACTOME_ASSOCIATION_OF_TRIC_CCT_WITH_TARGET_PROTEINS_DURING_BIOSYNTHESIS	0.00107457
REACTOME_SCFSKP2_MEDIATED_DEGRADATION_OF_P27_P21	0.00116484
KEGG_ONE_CARBON_POOL_BY_FOLATE	0.00116484
NUCLEOCYTOPLASMIC_TRANSPORT	0.00144053
REACTOME_FACTORS_INVOLVED_IN_MEGAKARYOCYTE_DEVELOPMENT_AND_PLATELET_PRODUCTION	0.00156044

[truncated: 4 more sheets: LUSC, PRAD, STAD, THCA]
