# Supplementary material for: Warburg Effects in Cancer and Normal Proliferating Cells: Two Tales of the Same Name
Source: Genomics Proteomics Bioinformatics. 2019 May 7;17(3):273–86. doi: 10.1016/j.gpb.2018.12.006 (PMC6818181; doi:10.1016/j.gpb.2018.12.006)
Supplement: Supplementary Table S7 [file mmc10.xlsx]

## Sheet: sheet
Table S7 Correlation and statistic confidence between proteasome genes and acid-loading & extruding transporter genes of the 14 cancer types and NPCs
A In cancer
	BLCA	BRCA	COAD	ESCA	HNSC	KICH	KIRC	KIRP	LIHC	LUAD	LUSC	PRAD	STAD	THCA
SLC4A1AP_Coefficient	0.447	0.342	0.049	0.526	-0.109	-0.016	-0.227	-0.006	-0.096	0.23	0.088	-0.308	0.374	-0.071
SLC4A1AP_P value	5.67314e-05	4.93395e-06	0.405786	1.80257e-14	0.0724954	0.896794	0.0330773	0.917923	0.064608	0.0322225	0.0483193	0.00285655	2.70646e-09	0.111509
SLC4A1AP_Conf.int	[0.358,0.529]	[0.285,0.397]	[-0.067,0.165]	[0.413,0.623]	[-0.194,-0.024]	[-0.257,0.227]	[-0.31,-0.143]	[-0.121,0.109]	[-0.196,0.006]	[0.144,0.314]	[0.001,0.175]	[-0.391,-0.222]	[0.259,0.478]	[-0.157,0.016]
SLC4A2_Coefficient	0.111	0.188	-0.006	0.03	-0.236	0.011	0.267	0.088	-0.007	-0.078	-0.418	0.037	0.169	0.004
SLC4A2_P value	0.025284	0.0356702	0.924806	0.681397	0.0186188	0.929519	0.0110139	0.133652	0.897911	0.0764906	3.12275e-05	0.40546	0.00919454	0.920219
SLC4A2_Conf.int	[0.014,0.206]	[0.129,0.246]	[-0.122,0.111]	[-0.115,0.174]	[-0.32,-0.151]	[-0.232,0.252]	[0.183,0.348]	[-0.027,0.201]	[-0.108,0.095]	[-0.163,0.008]	[-0.495,-0.337]	[-0.051,0.125]	[0.042,0.289]	[-0.083,0.092]
SLC4A3_Coefficient	-0.016	0.011	-0.127	0.043	0.23	0.055	0.335	-0.082	-0.057	-0.092	-0.341	0.097	-0.383	-0.03
SLC4A3_P value	0.747717	0.72413	0.0655241	0.558805	0.0304896	0.661874	0.000384546	0.165461	0.273319	0.0365336	0.000450795	0.0301822	9.54052e-10	0.505787
SLC4A3_Conf.int	[-0.113,0.081]	[-0.049,0.07]	[-0.24,-0.011]	[-0.102,0.187]	[0.144,0.313]	[-0.19,0.293]	[0.253,0.414]	[-0.195,0.034]	[-0.158,0.045]	[-0.177,-0.006]	[-0.422,-0.257]	[0.009,0.184]	[-0.487,-0.269]	[-0.117,0.058]
SLC26A6_Coefficient	0.228	0.422	-0.114	NA	0.399	0.344	0.341	0.008	0.433	-0.222	-0.064	0.395	NA	0.371
SLC26A6_P value	0.000302826	7.71955e-08	0.074115	NA	0.000361825	0.00462498	0.000176585	0.894704	4.80651e-05	0.0471271	0.152908	0.000204702	NA	0.000623671
SLC26A6_Conf.int	[0.122,0.32]	[0.368,0.474]	[-0.227,0.002]	[NA,NA]	[0.318,0.475]	[0.112,0.541]	[0.259,0.419]	[-0.107,0.123]	[0.339,0.52]	[-0.206,-0.136]	[-0.151,0.024]	[0.312,0.473]	[NA,NA]	[0.288,0.45]
ATP6V0B_Coefficient	0.541	0.639	0.589	0.306	0.772	0.23	0.649	0.704	0.769	0.662	0.529	0.74	0.613	0.767
ATP6V0B_P value	7.62708e-08	1.21852e-11	1.57803e-08	2.32437e-05	1.15273e-11	0.0629509	6.23148e-11	3.38218e-12	2.013e-14	3.86288e-09	8.50944e-06	2.15456e-13	6.40286e-26	3.06233e-12
ATP6V0B_Conf.int	[0.459,0.616]	[0.596,0.68]	[0.495,0.673]	[0.169,0.432]	[0.722,0.817]	[-0.013,0.447]	[0.596,0.695]	[0.625,0.772]	[0.708,0.821]	[0.599,0.718]	[0.454,0.597]	[0.698,0.778]	[0.527,0.686]	[0.715,0.813]
SLC4A4_Coefficient	-0.413	-0.309	-0.254	-0.276	-0.448	-0.168	-0.451	-0.026	-0.351	-0.453	-0.373	-0.356	-0.101	-0.336
SLC4A4_P value	1.00823e-05	0.000258093	0.00940795	0.000147813	3.28105e-06	0.176649	7.26152e-07	0.658956	0.00100547	1.58415e-06	6.97977e-05	0.000662937	0.120276	0.000821573
SLC4A4_Conf.int	[-0.498,-0.323]	[-0.365,-0.252]	[-0.365,-0.138]	[-0.405,-0.137]	[-0.521,-0.37]	[-0.394,0.077]	[-0.523,-0.374]	[-0.141,0.089]	[-0.444,-0.253]	[-0.526,-0.375]	[-0.452,-0.29]	[-0.437,-0.272]	[-0.225,0.027]	[-0.417,-0.252]
SLC4A9_Coefficient	-0.345	0.055	-0.031	-0.039	0.017	-0.206	0.11	0.008	-0.027	-0.011	0.059	-0.037	-0.105	0.006
SLC4A9_P value	0.000559487	0.0667312	0.602564	0.603451	0.704758	0.097265	0.081358	0.890707	0.602043	0.799563	0.186302	0.408924	0.105355	0.884357
SLC4A9_Conf.int	[-0.434,-0.251]	[-0.004,0.114]	[-0.147,0.086]	[-0.182,0.107]	[-0.069,0.102]	[-0.427,0.038]	[0.025,0.193]	[-0.107,0.123]	[-0.129,0.075]	[-0.098,0.075]	[-0.029,0.146]	[-0.125,0.051]	[-0.229,0.022]	[-0.081,0.094]
SLC9A2_Coefficient	-0.567	0.181	-0.134	-0.086	-0.379	-0.297	0.22	-0.117	-0.057	-0.003	0.065	-0.332	0.045	-0.082
SLC9A2_P value	1.53184e-06	0.0384377	0.063503	0.243625	9.88198e-05	0.0155998	0.0441003	0.0658435	0.269471	0.942679	0.147982	0.00325862	0.486786	0.0650122
SLC9A2_Conf.int	[-0.64,-0.488]	[0.122,0.24]	[-0.247,-0.018]	[-0.228,0.059]	[-0.456,-0.297]	[-0.503,-0.059]	[0.036,0.203]	[-0.229,-0.002]	[-0.158,0.045]	[-0.09,0.083]	[-0.023,0.151]	[-0.408,-0.251]	[-0.082,0.171]	[-0.168,0.005]
SLC9A3_Coefficient	-0.122	-0.269	-0.081	-0.176	-0.247	0.317	-0.395	-0.149	-0.28	-0.296	-0.284	-0.153	-0.037	-0.252
SLC9A3_P value	0.0139781	0.000385364	0.172476	0.0166654	0.0109681	0.00938546	3.8107e-05	0.0111519	0.0389597	0.00732657	0.00357826	0.0400826	0.574369	0.0101735
SLC9A3_Conf.int	[-0.216,-0.025]	[-0.326,-0.211]	[-0.195,0.035]	[-0.313,-0.032]	[-0.326,-0.165]	[0.082,0.52]	[-0.47,-0.315]	[-0.26,-0.034]	[-0.377,-0.18]	[-0.378,-0.212]	[-0.367,-0.198]	[-0.238,-0.066]	[-0.163,0.091]	[-0.336,-0.166]
SLC9A4_Coefficient	-0.551	0.205	-0.148	-0.151	-0.272	-0.125	0.071	-0.119	0.032	-0.068	0.072	-0.237	-0.104	0.087
SLC9A4_P value	7.10853e-08	0.00505965	0.0653998	0.0408987	0.00267072	0.316516	0.103638	0.0424689	0.53449	0.120646	0.10852	0.00951871	0.109178	0.0509376
SLC9A4_Conf.int	[-0.625,-0.471]	[0.146,0.263]	[-0.26,-0.032]	[-0.289,-0.006]	[-0.35,-0.191]	[-0.356,0.12]	[-0.014,0.155]	[-0.231,-0.004]	[-0.07,0.134]	[-0.154,0.018]	[-0.016,0.158]	[-0.318,-0.152]	[-0.228,0.023]	[0,0.173]
SLC9A9_Coefficient	-0.017	-0.199	-0.41	-0.134	-0.341	0.198	0.226	0.147	0.081	-0.213	-0.019	-0.031	-0.571	0.075
SLC9A9_P value	0.727806	0.0101843	0.000891813	0.069159	0.00256871	0.110764	0.0361114	0.0624681	0.121459	0.0493077	0.667807	0.48607	5.03354e-22	0.0941281
SLC9A9_Conf.int	[-0.114,0.08]	[-0.257,-0.14]	[-0.512,-0.301]	[-0.274,0.011]	[-0.421,-0.258]	[-0.046,0.42]	[0.141,0.309]	[0.032,0.257]	[-0.021,0.181]	[-0.297,-0.127]	[-0.107,0.068]	[-0.119,0.057]	[-0.651,-0.479]	[-0.013,0.161]
SLC26A9_Coefficient	0.281	0.368	-0.093	-0.179	-0.358	0.313	-0.238	0.318	-0.263	-0.481	-0.316	-0.175	-0.013	0.071
SLC26A9_P value	0.00229051	1.94054e-07	0.117269	0.0151518	0.00179913	0.0105712	0.0141848	0.00583188	0.0458521	3.13054e-07	0.000703317	0.0423672	0.836961	0.111752
SLC26A9_Conf.int	[0.186,0.374]	[0.312,0.422]	[-0.207,0.023]	[-0.315,-0.035]	[-0.469,-0.23]	[0.076,0.516]	[-0.32,-0.154]	[0.205,0.425]	[-0.361,-0.163]	[-0.552,-0.405]	[-0.398,-0.231]	[-0.261,-0.138]	[-0.14,0.114]	[-0.016,0.157]
SLC16A1_Coefficient	0.546	0.22	0.291	0.311	0.078	-0.038	-0.218	0.337	-0.036	0.301	0.278	-0.014	0.07	-0.069
SLC16A1_P value	2.59902e-08	0.00709532	0.00119712	1.72056e-05	0.0743883	0.763512	0.0446127	0.00474358	0.485079	0.0042447	0.00611341	0.760142	0.281439	0.12121
SLC16A1_Conf.int	[0.464,0.62]	[0.161,0.278]	[0.176,0.4]	[0.174,0.436]	[-0.008,0.163]	[-0.277,0.206]	[-0.301,-0.133]	[0.225,0.442]	[-0.138,0.066]	[0.217,0.383]	[0.192,0.362]	[-0.102,0.074]	[-0.058,0.196]	[-0.155,0.018]
SLC16A3_Coefficient	0.444	0.532	0.045	0.089	0.247	0.208	0.284	0.236	0.305	0.292	-0.073	0.254	0.245	0.447
SLC16A3_P value	8.93721e-05	4.20878e-09	0.44585	0.227746	0.00786466	0.093282	0.0186849	0.0207253	0.00725044	0.00471015	0.104169	0.0378239	0.000133908	0.000107742
SLC16A3_Conf.int	[0.355,0.527]	[0.483,0.579]	[-0.071,0.161]	[-0.056,0.231]	[0.162,0.33]	[-0.036,0.429]	[0.201,0.365]	[0.121,0.347]	[0.205,0.4]	[0.208,0.374]	[-0.159,0.015]	[0.167,0.339]	[0.122,0.361]	[0.367,0.521]
B In NPC
NPC type	Gene	Coefficient	P value	Conf.int
GSE60235_CD4+ T cell	ATP6V0B	0.422	0.116839	[-0.115,0.768]
GSE60235_CD4+ T cell	SLC16A1	0.689	0.00451327	[0.273,0.888]
GSE60235_CD4+ T cell	SLC26A9	-0.499	0.058569	[-0.805,0.018]
GSE60235_CD4+ T cell	SLC16A3	-0.267	0.336541	[-0.685,0.284]
GSE60235_CD4+ T cell	SLC4A1AP	-0.118	0.674431	[-0.595,0.419]
GSE60235_CD4+ T cell	SLC9A4	-0.263	0.343095	[-0.683,0.288]
GSE60235_CD4+ T cell	SLC9A2	0.158	0.572916	[-0.385,0.62]
GSE60235_CD4+ T cell	SLC4A3	-0.366	0.18012	[-0.739,0.18]
GSE60235_CD4+ T cell	SLC26A6	-0.322	0.242254	[-0.716,0.228]
GSE60235_CD4+ T cell	SLC9A9	-0.813	0.000231287	[-0.935,-0.515]
GSE60235_CD4+ T cell	SLC4A4	0.135	0.63033	[-0.405,0.606]
GSE60235_CD4+ T cell	SLC4A9	-0.117	0.67747	[-0.594,0.42]
GSE60235_CD4+ T cell	SLC9A3	-0.384	0.157807	[-0.749,0.16]
GSE60235_CD4+ T cell	SLC4A2	-0.109	0.700098	[-0.588,0.427]
GSE25970_iPSC	ATP6V0B	0.447	0.144803	[-0.17,0.813]
GSE25970_iPSC	SLC4A2	-0.12	0.709381	[-0.649,0.487]
GSE25970_iPSC	SLC16A1	0.113	0.726711	[-0.493,0.645]
GSE25970_iPSC	SLC16A3	-0.554	0.061468	[-0.856,0.029]
GSE25970_iPSC	SLC4A4	-0.732	0.00682754	[-0.92,-0.272]
GSE25970_iPSC	SLC4A1AP	0.549	0.064219	[-0.036,0.854]
GSE25970_iPSC	SLC26A6	0.003	0.993821	[-0.572,0.576]
GSE28914_Re-epithelialization cell	SLC16A1	-0.326	0.328245	[-0.774,0.341]
GSE28914_Re-epithelialization cell	SLC26A6	0.512	0.107243	[-0.127,0.851]
GSE28914_Re-epithelialization cell	SLC26A9	-0.679	0.0215431	[-0.909,-0.134]
GSE28914_Re-epithelialization cell	SLC4A1AP	0.181	0.59362	[-0.47,0.705]
GSE28914_Re-epithelialization cell	SLC4A4	-0.203	0.550404	[-0.715,0.452]
GSE28914_Re-epithelialization cell	SLC4A9	-0.115	0.735279	[-0.669,0.52]
GSE28914_Re-epithelialization cell	SLC9A2	-0.452	0.16246	[-0.828,0.202]
GSE28914_Re-epithelialization cell	SLC9A9	-0.448	0.166541	[-0.826,0.207]
GSE11292_Regulatory T cell	SLC4A4	-0.025	0.895047	[-0.376,0.333]
GSE11292_Regulatory T cell	SLC16A1	-0.85	1.47531e-09	[-0.925,-0.709]
GSE11292_Regulatory T cell	SLC4A1AP	-0.373	0.0389697	[-0.642,-0.021]
GSE11292_Regulatory T cell	ATP6V0B	0.911	1.06126e-12	[0.823,0.957]
GSE11292_Regulatory T cell	SLC4A2	0.362	0.0451154	[0.009,0.635]
GSE11292_Regulatory T cell	SLC4A3	0.046	0.804973	[-0.313,0.394]
GSE11292_Regulatory T cell	SLC9A3	0.095	0.611917	[-0.269,0.435]
GSE11292_Regulatory T cell	SLC9A2	0.135	0.468231	[-0.23,0.467]
GSE11292_Regulatory T cell	SLC4A9	0.357	0.0488657	[0.003,0.631]
GSE11292_Regulatory T cell	SLC9A9	0.706	9.05799e-06	[0.469,0.848]
GSE11292_Regulatory T cell	SLC26A6	-0.038	0.837382	[-0.387,0.32]
GSE11292_Regulatory T cell	SLC26A9	-0.234	0.204634	[-0.543,0.131]
GSE11292_Effector T cell	SLC4A4	-0.168	0.35834	[-0.488,0.192]
GSE11292_Effector T cell	SLC16A1	0.549	0.00114758	[0.247,0.753]
GSE11292_Effector T cell	SLC4A1AP	-0.171	0.348994	[-0.491,0.189]
GSE11292_Effector T cell	ATP6V0B	0.847	9.59311e-10	[0.708,0.923]
GSE11292_Effector T cell	SLC4A2	0.368	0.038346	[0.022,0.635]
GSE11292_Effector T cell	SLC4A3	-0.053	0.774364	[-0.394,0.301]
GSE11292_Effector T cell	SLC9A3	0.024	0.895777	[-0.327,0.37]
GSE11292_Effector T cell	SLC9A2	-0.038	0.83499	[-0.382,0.315]
GSE11292_Effector T cell	SLC4A9	0.138	0.450102	[-0.221,0.465]
GSE11292_Effector T cell	SLC9A9	0.229	0.207733	[-0.13,0.535]
GSE11292_Effector T cell	SLC26A6	-0.587	0.000411443	[-0.777,-0.3]
GSE11292_Effector T cell	SLC26A9	-0.145	0.429156	[-0.47,0.215]
