# Supplementary material for: Warburg Effects in Cancer and Normal Proliferating Cells: Two Tales of the Same Name
Source: Genomics Proteomics Bioinformatics. 2019 May 7;17(3):273–86. doi: 10.1016/j.gpb.2018.12.006 (PMC6818181; doi:10.1016/j.gpb.2018.12.006)
Supplement: Supplementary Table S8 [file mmc11.xlsx]

## Sheet: GSE11292-Effector T cell 
Table S8 Pathways enriched by genes strongly correlated with SLC16A1 (or SLC16A3 if SLC16A1 is not available) in NPCs
Note: Color definition: red for cell proliferation and development; blue for damages and degradation; green for neural activities; pink for immune response; and bold black for stress. The same definitions apply to all the other sub-tables.
A GSE11292-Effector T cell
Pathway	P value
REACTOME_ACTIVATION_OF_RAC	6.65e-05
PID_S1P_S1P3_PATHWAY	6.77e-05
BIOCARTA_PYK2_PATHWAY	0.00023479
BIOCARTA_AGR_PATHWAY	0.000289447
APOPTOTIC_MITOCHONDRIAL_CHANGES	0.00031799
ST_PHOSPHOINOSITIDE_3_KINASE_PATHWAY	0.000345775
BIOCARTA_ERK_PATHWAY	0.000454645
PID_FOXM1PATHWAY	0.000569062
BIOCARTA_AT1R_PATHWAY	0.000673107
PID_NETRIN_PATHWAY	0.000965061
PID_ALPHASYNUCLEIN_PATHWAY	0.000965061
REACTOME_THROMBIN_SIGNALLING_THROUGH_PROTEINASE_ACTIVATED_RECEPTORS_PARS	0.000965061
REACTOME_DCC_MEDIATED_ATTRACTIVE_SIGNALING	0.000991191
PID_ERBB2ERBB3PATHWAY	0.00102997
KEGG_GAP_JUNCTION	0.00110173
BIOCARTA_IGF1R_PATHWAY	0.00128119
PID_PRLSIGNALINGEVENTSPATHWAY	0.00128119
PID_AJDISS_2PATHWAY	0.00135015
REACTOME_GROWTH_HORMONE_RECEPTOR_SIGNALING	0.00156989
REACTOME_SEMA4D_INDUCED_CELL_MIGRATION_AND_GROWTH_CONE_COLLAPSE	0.00156989
PID_PI3KCIAKTPATHWAY	0.00157428
REACTOME_SIGNALING_BY_SCF_KIT	0.00167527
CELLULAR_MORPHOGENESIS_DURING_DIFFERENTIATION	0.00174319
BIOCARTA_BARRESTIN_SRC_PATHWAY	0.00178446
REACTOME_ADP_SIGNALLING_THROUGH_P2RY1	0.00190367
SIG_INSULIN_RECEPTOR_PATHWAY_IN_CARDIAC_MYOCYTES	0.00221972
REACTOME_AMINE_COMPOUND_SLC_TRANSPORTERS	0.00228649
BIOCARTA_ACH_PATHWAY	0.00231064
REACTOME_CREATION_OF_C4_AND_C2_ACTIVATORS	0.00240812
NEURITE_DEVELOPMENT	0.00249276
BIOCARTA_EDG1_PATHWAY	0.00272238
REACTOME_ANTIGEN_ACTIVATES_B_CELL_RECEPTOR_LEADING_TO_GENERATION_OF_SECOND_MESSENGERS	0.00272238
BIOCARTA_ARF_PATHWAY	0.00293455
REACTOME_NA_CL_DEPENDENT_NEUROTRANSMITTER_TRANSPORTERS	0.00293455
SIG_PIP3_SIGNALING_IN_CARDIAC_MYOCTES	0.00308316
PID_FGF_PATHWAY	0.00311564
REACTOME_L1CAM_INTERACTIONS	0.00338327
REACTOME_PURINE_CATABOLISM	0.00351393
BIOCARTA_NKCELLS_PATHWAY	0.00366443
BIOCARTA_SPRY_PATHWAY	0.00366443
KEGG_RENAL_CELL_CARCINOMA	0.00370755
PID_CDC42_PATHWAY	0.00370755
PID_P38ALPHABETAPATHWAY	0.00376949
REACTOME_SEMA4D_IN_SEMAPHORIN_SIGNALING	0.00376949
REACTOME_SIGNALING_BY_ROBO_RECEPTOR	0.00376949
PID_TCPTP_PATHWAY	0.00409398
KEGG_ADHERENS_JUNCTION	0.00442544
PID_EPHA2_FWDPATHWAY	0.00450825
BIOCARTA_LECTIN_PATHWAY	0.00488362
REACTOME_ALPHA_LINOLENIC_ACID_ALA_METABOLISM	0.00488362
REGULATION_OF_SYNAPSE_STRUCTURE_AND_ACTIVITY	0.00488362
REGULATION_OF_CELL_CELL_ADHESION	0.00488362
REACTOME_CD28_CO_STIMULATION	0.00507719
MITOCHONDRION_ORGANIZATION_AND_BIOGENESIS	0.00517861
PID_FAK_PATHWAY	0.0051913
BIOCARTA_ATRBRCA_PATHWAY	0.00547361
NEURON_DIFFERENTIATION	0.00569686
NEURON_DEVELOPMENT	0.00570774
REGULATION_OF_DNA_BINDING	0.00579353
NEUROGENESIS	0.00579921
BIOCARTA_BCR_PATHWAY	0.00583869
BIOCARTA_FMLP_PATHWAY	0.00583869
CELLULAR_LIPID_CATABOLIC_PROCESS	0.00583869
BIOCARTA_PARKIN_PATHWAY	0.00653303
REACTOME_TRAFFICKING_AND_PROCESSING_OF_ENDOSOMAL_TLR	0.00653303
REACTOME_CD28_DEPENDENT_VAV1_PATHWAY	0.00653303
REACTOME_DSCAM_INTERACTIONS	0.00653303
KEGG_NICOTINATE_AND_NICOTINAMIDE_METABOLISM	0.00656777
BIOCARTA_IGF1_PATHWAY	0.00656777
REACTOME_INTERACTION_BETWEEN_L1_AND_ANKYRINS	0.00656777
AXON_GUIDANCE	0.00656777
KEGG_CHEMOKINE_SIGNALING_PATHWAY	0.00680126
PID_IL6_7PATHWAY	0.0071805
REACTOME_AXON_GUIDANCE	0.00770753
BIOCARTA_SPPA_PATHWAY	0.00779757
PID_HEDGEHOG_2PATHWAY	0.00779757
BIOCARTA_BARR_MAPK_PATHWAY	0.00847515
REACTOME_NOTCH_HLH_TRANSCRIPTION_PATHWAY	0.00847515
REACTOME_INITIAL_TRIGGERING_OF_COMPLEMENT	0.00847515
AGING	0.00847515
TYROSINE_PHOSPHORYLATION_OF_STAT_PROTEIN	0.00847515
PID_PI3KPLCTRKPATHWAY	0.00860006
LIPID_CATABOLIC_PROCESS	0.00860006
REACTOME_SEMAPHORIN_INTERACTIONS	0.00888389
NEGATIVE_REGULATION_OF_CELL_PROLIFERATION	0.0090108
PID_MET_PATHWAY	0.00905251
GENERATION_OF_NEURONS	0.00905251
BIOCARTA_GLEEVEC_PATHWAY	0.00916944
BIOCARTA_RAC1_PATHWAY	0.00916944
PID_RHODOPSIN_PATHWAY	0.00916944
REACTOME_THROMBOXANE_SIGNALLING_THROUGH_TP_RECEPTOR	0.00916944
EXOCYTOSIS	0.00916944

## Sheet: GSE11292-Regulatory T cell
B GSE11292-Regulatory T cell
Pathway	P value
NUCLEOBASENUCLEOSIDENUCLEOTIDE_AND_NUCLEIC_ACID_METABOLIC_PROCESS	1.44e-15
REGULATION_OF_NUCLEOBASENUCLEOSIDENUCLEOTIDE_AND_NUCLEIC_ACID_METABOLIC_PROCESS	4.22e-09
REACTOME_CELL_CYCLE	9.17e-09
RNA_METABOLIC_PROCESS	1.09e-08
TRANSCRIPTION	9.21e-08
POST_TRANSLATIONAL_PROTEIN_MODIFICATION	1.18e-07
INTRACELLULAR_SIGNALING_CASCADE	7.72e-07
ORGANELLE_ORGANIZATION_AND_BIOGENESIS	2.49e-06
PID_HIF1_TFPATHWAY	4.09e-06
I_KAPPAB_KINASE_NF_KAPPAB_CASCADE	5.94e-06
REACTOME_INFLUENZA_LIFE_CYCLE	7.56e-06
UBIQUITIN_CYCLE	8.2e-06
PID_P73PATHWAY	8.34e-06
RESPONSE_TO_DNA_DAMAGE_STIMULUS	8.47e-06
PROTEOLYSIS	9.86e-06
DNA_REPAIR	1.16e-05
REGULATION_OF_CYTOSKELETON_ORGANIZATION_AND_BIOGENESIS	1.49e-05
ESTABLISHMENT_AND_OR_MAINTENANCE_OF_CHROMATIN_ARCHITECTURE	3.4e-05
REACTOME_INTERFERON_SIGNALING	3.64e-05
REACTOME_NONSENSE_MEDIATED_DECAY_ENHANCED_BY_THE_EXON_JUNCTION_COMPLEX	3.93e-05
REGULATION_OF_I_KAPPAB_KINASE_NF_KAPPAB_CASCADE	4.6e-05
BIOCARTA_HIVNEF_PATHWAY	5.13e-05
REACTOME_ANTIVIRAL_MECHANISM_BY_IFN_STIMULATED_GENES	5.55e-05
RESPONSE_TO_STRESS	6.45e-05
KEGG_SPLICEOSOME	7.04e-05
REGULATION_OF_CYCLIN_DEPENDENT_PROTEIN_KINASE_ACTIVITY	7.04e-05
PID_FANCONI_PATHWAY	8.9e-05
PID_HDAC_CLASSI_PATHWAY	9.52e-05
REACTOME_HOST_INTERACTIONS_OF_HIV_FACTORS	0.000102067
TRANSCRIPTION_FROM_RNA_POLYMERASE_II_PROMOTER	0.000110089
REACTOME_SIGNALING_BY_TGF_BETA_RECEPTOR_COMPLEX	0.000111345
PID_TNFPATHWAY	0.000111536
PID_TELOMERASEPATHWAY	0.000112997
REACTOME_SMAD2_SMAD3_SMAD4_HETEROTRIMER_REGULATES_TRANSCRIPTION	0.00014994
KEGG_RIBOSOME	0.000157493
PID_MYC_REPRESSPATHWAY	0.000159458
KEGG_CELL_CYCLE	0.000163476
REACTOME_CYTOKINE_SIGNALING_IN_IMMUNE_SYSTEM	0.000203788
CYTOSKELETON_ORGANIZATION_AND_BIOGENESIS	0.000226114
KEGG_ALLOGRAFT_REJECTION	0.000228914
REACTOME_BMAL1_CLOCK_NPAS2_ACTIVATES_CIRCADIAN_EXPRESSION	0.000228914
REACTOME_HIV_INFECTION	0.000234147
POSITIVE_REGULATION_OF_I_KAPPAB_KINASE_NF_KAPPAB_CASCADE	0.00023428
BIOCARTA_GLYCOLYSIS_PATHWAY	0.000249784
REACTOME_SRP_DEPENDENT_COTRANSLATIONAL_PROTEIN_TARGETING_TO_MEMBRANE	0.000278819
KEGG_VIRAL_MYOCARDITIS	0.000310851
KEGG_UBIQUITIN_MEDIATED_PROTEOLYSIS	0.000351182
REACTOME_INFLUENZA_VIRAL_RNA_TRANSCRIPTION_AND_REPLICATION	0.000355817
REACTOME_CELL_DEATH_SIGNALLING_VIA_NRAGE_NRIF_AND_NADE	0.000377685
REACTOME_DIABETES_PATHWAYS	0.000414306
PID_THROMBIN_PAR1_PATHWAY	0.000428483
KEGG_CIRCADIAN_RHYTHM_MAMMAL	0.000432754
BIOCARTA_CASPASE_PATHWAY	0.000551996
ACTIN_FILAMENT_ORGANIZATION	0.000551996
REACTOME_DESTABILIZATION_OF_MRNA_BY_BRF1	0.000571184
KEGG_SYSTEMIC_LUPUS_ERYTHEMATOSUS	0.00058975
REACTOME_INTERFERON_ALPHA_BETA_SIGNALING	0.000612929
KEGG_AUTOIMMUNE_THYROID_DISEASE	0.000758772
KEGG_TYPE_I_DIABETES_MELLITUS	0.000875172
KEGG_TGF_BETA_SIGNALING_PATHWAY	0.000877927
REACTOME_CHONDROITIN_SULFATE_DERMATAN_SULFATE_METABOLISM	0.000906946
REACTOME_CHROMOSOME_MAINTENANCE	0.000932351
KEGG_ANTIGEN_PROCESSING_AND_PRESENTATION	0.000993804
RESPONSE_TO_RADIATION	0.00103558
REACTOME_EXTRINSIC_PATHWAY_FOR_APOPTOSIS	0.00107691
REACTOME_GLYCOLYSIS	0.00124143
KEGG_P53_SIGNALING_PATHWAY	0.00127256
ACTIN_CYTOSKELETON_ORGANIZATION_AND_BIOGENESIS	0.00128889
NUCLEOCYTOPLASMIC_TRANSPORT	0.00142645
PID_TCPTP_PATHWAY	0.00153709
NUCLEAR_TRANSPORT	0.00160117
SA_FAS_SIGNALING	0.00189799
BIOCARTA_HIF_PATHWAY	0.00224566
REACTOME_ADAPTIVE_IMMUNE_SYSTEM	0.00241852
PHOSPHOINOSITIDE_METABOLIC_PROCESS	0.00247051
REACTOME_PROCESSING_OF_CAPPED_INTRON_CONTAINING_PRE_MRNA	0.00252793
REACTOME_RNA_POL_I_PROMOTER_OPENING	0.00261529
KEGG_PATHWAYS_IN_CANCER	0.00267216
REACTOME_UNFOLDED_PROTEIN_RESPONSE	0.00274669
PROTEIN_POLYUBIQUITINATION	0.00299679
BIOCARTA_RANMS_PATHWAY	0.00299679
LYSOSOMAL_TRANSPORT	0.00299679
CHROMOSOME_CONDENSATION	0.00299679
PID_CDC42_REG_PATHWAY	0.00303936
PID_IL2_STAT5PATHWAY	0.00303936
REACTOME_INFLAMMASOMES	0.0030884
PID_ATR_PATHWAY	0.00312202
REACTOME_INTERFERON_GAMMA_SIGNALING	0.00315379
KEGG_DORSO_VENTRAL_AXIS_FORMATION	0.0032971
KEGG_LEUKOCYTE_TRANSENDOTHELIAL_MIGRATION	0.00340512
KEGG_HUNTINGTONS_DISEASE	0.00356342
REACTOME_ER_PHAGOSOME_PATHWAY	0.00361427
REACTOME_MEIOTIC_SYNAPSIS	0.00361427
KEGG_WNT_SIGNALING_PATHWAY	0.00366439
REACTOME_MRNA_3_END_PROCESSING	0.00370311
REACTOME_GLUCONEOGENESIS	0.00370311
PID_CERAMIDE_PATHWAY	0.00403396
PID_SMAD2_3PATHWAY	0.00413725
PID_FOXM1PATHWAY	0.00436151
INTERLEUKIN_2_PRODUCTION	0.00446195
GLIOGENESIS	0.00446195
PID_IL1PATHWAY	0.00447139
PID_VEGFR1_2_PATHWAY	0.00456828
REGULATION_OF_HYDROLASE_ACTIVITY	0.0048372
KEGG_CELL_ADHESION_MOLECULES_CAMS	0.00504827
PID_P38_MKK3_6PATHWAY	0.00515832
INORGANIC_ANION_TRANSPORT	0.00541748
BIOCARTA_CARDIACEGF_PATHWAY	0.00541748
CELLULAR_RESPIRATION	0.00541748
REACTOME_FORMATION_OF_THE_TERNARY_COMPLEX_AND_SUBSEQUENTLY_THE_43S_COMPLEX	0.0059481
REACTOME_RNA_POL_I_TRANSCRIPTION	0.0060127
REACTOME_SIGNALING_BY_WNT	0.0060127
REACTOME_CS_DS_DEGRADATION	0.00634235
KEGG_PRION_DISEASES	0.00636107
REACTOME_ACTIVATION_OF_ATR_IN_RESPONSE_TO_REPLICATION_STRESS	0.00636107
REACTOME_ANTIGEN_PROCESSING_CROSS_PRESENTATION	0.00641162
KEGG_NUCLEOTIDE_EXCISION_REPAIR	0.00688926
ST_P38_MAPK_PATHWAY	0.0075025
REGULATION_OF_CELL_MIGRATION	0.00769139
KEGG_VASOPRESSIN_REGULATED_WATER_REABSORPTION	0.00793862
REACTOME_RNA_POL_II_TRANSCRIPTION	0.00797544
KEGG_GLIOMA	0.00851044
BIOCARTA_SALMONELLA_PATHWAY	0.00868255
REACTOME_CHOLESTEROL_BIOSYNTHESIS	0.00877043
POSITIVE_REGULATION_OF_HYDROLASE_ACTIVITY	0.00894332
BIOCARTA_KERATINOCYTE_PATHWAY	0.00910349
REACTOME_TIGHT_JUNCTION_INTERACTIONS	0.00924707
KEGG_SMALL_CELL_LUNG_CANCER	0.00970452
REACTOME_MHC_CLASS_II_ANTIGEN_PRESENTATION	0.00970452
PID_AVB3_INTEGRIN_PATHWAY	0.00972151

## Sheet: GSE25970-iPSC 
C GSE25970-iPSC
Pathway	P value
REACTOME_THE_ACTIVATION_OF_ARYLSULFATASES	4.34e-06
REACTOME_GLYCOSPHINGOLIPID_METABOLISM	1.48e-05
BIOCARTA_CDMAC_PATHWAY	9.48e-05
REACTOME_SPHINGOLIPID_METABOLISM	0.000110269
PID_ARF6_TRAFFICKINGPATHWAY	0.000133137
REACTOME_PTM_GAMMA_CARBOXYLATION_HYPUSINE_FORMATION_AND_ARYLSULFATASE_ACTIVATION	0.000232349
PID_NFKAPPABCANONICALPATHWAY	0.000311122
BIOCARTA_GSK3_PATHWAY	0.000458564
KEGG_THYROID_CANCER	0.000715811
BIOCARTA_RANMS_PATHWAY	0.000758837
ST_INTERLEUKIN_13_PATHWAY	0.000758837
ST_IL_13_PATHWAY	0.000758837
REACTOME_RECRUITMENT_OF_NUMA_TO_MITOTIC_CENTROSOMES	0.000758837
REACTOME_BILE_SALT_AND_ORGANIC_ANION_SLC_TRANSPORTERS	0.000758837
ST_ERK1_ERK2_MAPK_PATHWAY	0.000791856
KEGG_SNARE_INTERACTIONS_IN_VESICULAR_TRANSPORT	0.000872853
NUCLEAR_TRANSPORT	0.000970533
NUCLEOCYTOPLASMIC_TRANSPORT	0.000970533
PROTEIN_STABILIZATION	0.00100777
AMINO_ACID_METABOLIC_PROCESS	0.00102207
ST_P38_MAPK_PATHWAY	0.00105019
AMINE_METABOLIC_PROCESS	0.00106789
BIOCARTA_FMLP_PATHWAY	0.00114678
BIOCARTA_GLYCOLYSIS_PATHWAY	0.00129057
BIOCARTA_BARRESTIN_PATHWAY	0.00129057
REACTOME_TRAFFICKING_AND_PROCESSING_OF_ENDOSOMAL_TLR	0.00129057
REACTOME_REGULATION_OF_INSULIN_SECRETION_BY_ACETYLCHOLINE	0.00129057
EPITHELIAL_TO_MESENCHYMAL_TRANSITION	0.00129057
KEGG_LYSINE_DEGRADATION	0.00158854
BIOCARTA_FREE_PATHWAY	0.00160682
BIOCARTA_PS1_PATHWAY	0.00160682
REACTOME_VITAMIN_B5_PANTOTHENATE_METABOLISM	0.00160682
REACTOME_CHONDROITIN_SULFATE_BIOSYNTHESIS	0.00160682
REACTOME_APOPTOTIC_CLEAVAGE_OF_CELL_ADHESION_PROTEINS	0.00160682
PROTEOGLYCAN_BIOSYNTHETIC_PROCESS	0.00160682
INTERLEUKIN_2_PRODUCTION	0.00160682
BIOCARTA_EPONFKB_PATHWAY	0.00195612
PRODUCTION_OF_MOLECULAR_MEDIATOR_OF_IMMUNE_RESPONSE	0.00195612
KEGG_GLYCOSAMINOGLYCAN_BIOSYNTHESIS_CHONDROITIN_SULFATE	0.00233805
BIOCARTA_BARR_MAPK_PATHWAY	0.00233805
BIOCARTA_TALL1_PATHWAY	0.00233805
BIOCARTA_RANKL_PATHWAY	0.00275222
BIOCARTA_CELL2CELL_PATHWAY	0.00275222
PID_BETACATENIN_DEG_PATHWAY	0.00275222
REACTOME_SPRY_REGULATION_OF_FGF_SIGNALING	0.00275222
SULFUR_COMPOUND_BIOSYNTHETIC_PROCESS	0.00275222
REGULATION_OF_IMMUNE_EFFECTOR_PROCESS	0.00275222
AMINO_ACID_AND_DERIVATIVE_METABOLIC_PROCESS	0.00280577
PROTEOGLYCAN_METABOLIC_PROCESS	0.00319823
BIOCARTA_CD40_PATHWAY	0.00367568
BIOCARTA_BARRESTIN_SRC_PATHWAY	0.00367568
REGULATION_OF_PROTEIN_STABILITY	0.00367568
BIOCARTA_CK1_PATHWAY	0.00418418
BIOCARTA_CARDIACEGF_PATHWAY	0.00418418
BIOCARTA_HIVNEF_PATHWAY	0.00458585
REACTOME_INSULIN_SYNTHESIS_AND_PROCESSING	0.00472335
REACTOME_BRANCHED_CHAIN_AMINO_ACID_CATABOLISM	0.00472335
PID_HEDGEHOG_2PATHWAY	0.00589214
REACTOME_BIOSYNTHESIS_OF_THE_N_GLYCAN_PRECURSOR_DOLICHOL_LIPID_LINKED_OLIGOSACCHARIDE_LLO_AND_TRANSFER_TO_A_NASCENT_PROTEIN	0.00589214
REACTOME_ANTIGEN_PRESENTATION_FOLDING_ASSEMBLY_AND_PEPTIDE_LOADING_OF_CLASS_I_MHC	0.00589214
AXON_GUIDANCE	0.00589214
ADAPTIVE_IMMUNE_RESPONSE_GO_0002460	0.00589214
PID_BCR_5PATHWAY	0.00612839
BIOCARTA_MTOR_PATHWAY	0.00717902
NUCLEAR_ORGANIZATION_AND_BIOGENESIS	0.00717902
EPIDERMIS_DEVELOPMENT	0.00730928
REACTOME_ASPARAGINE_N_LINKED_GLYCOSYLATION	0.00762405
KEGG_B_CELL_RECEPTOR_SIGNALING_PATHWAY	0.00794675
REGULATION_OF_HEART_CONTRACTION	0.00932425
BIOCARTA_EDG1_PATHWAY	0.00932425

## Sheet: GSE28914-Re-epithelizing cell 
D GSE28914 Re-epithelizing cell
Pathway	P value
REACTOME_TRANSFERRIN_ENDOCYTOSIS_AND_RECYCLING	5.91e-07
REACTOME_INSULIN_RECEPTOR_RECYCLING	3.48e-06
REACTOME_IRON_UPTAKE_AND_TRANSPORT	1.11e-05
REACTOME_LATENT_INFECTION_OF_HOMO_SAPIENS_WITH_MYCOBACTERIUM_TUBERCULOSIS	3.7e-05
ESTABLISHMENT_OF_LOCALIZATION	0.000193
KEGG_ALANINE_ASPARTATE_AND_GLUTAMATE_METABOLISM	0.000342
REGULATION_OF_CELLULAR_PROTEIN_METABOLIC_PROCESS	0.000653
REACTOME_SIGNALING_BY_INSULIN_RECEPTOR	0.000821
KEGG_PROTEIN_EXPORT	0.000941
REACTOME_CELL_EXTRACELLULAR_MATRIX_INTERACTIONS	0.0012
REACTOME_REGULATION_OF_RHEB_GTPASE_ACTIVITY_BY_AMPK	0.0012
MITOCHONDRIAL_MEMBRANE_ORGANIZATION_AND_BIOGENESIS	0.0012
NEGATIVE_REGULATION_OF_CYTOKINE_BIOSYNTHETIC_PROCESS	0.0012
NITROGEN_COMPOUND_BIOSYNTHETIC_PROCESS	0.0012
REACTOME_UNFOLDED_PROTEIN_RESPONSE	0.0012
KEGG_OXIDATIVE_PHOSPHORYLATION	0.0014
KEGG_LYSOSOME	0.00166
AMINO_ACID_DERIVATIVE_BIOSYNTHETIC_PROCESS	0.00176
POSITIVE_REGULATION_OF_CYTOSKELETON_ORGANIZATION_AND_BIOGENESIS	0.00176
MITOCHONDRION_ORGANIZATION_AND_BIOGENESIS	0.00178
PID_ILK_PATHWAY	0.00206
REGULATION_OF_CELLULAR_BIOSYNTHETIC_PROCESS	0.00229
REACTOME_SYNTHESIS_OF_PIPS_AT_THE_GOLGI_MEMBRANE	0.00245
BIOGENIC_AMINE_METABOLIC_PROCESS	0.00245
INTERLEUKIN_1_SECRETION	0.00245
REGULATION_OF_PROTEIN_AMINO_ACID_PHOSPHORYLATION	0.00276
BIOSYNTHETIC_PROCESS	0.00282
NUCLEAR_TRANSPORT	0.0031
REACTOME_PRE_NOTCH_PROCESSING_IN_GOLGI	0.0033
REACTOME_SEMA3A_PAK_DEPENDENT_AXON_REPULSION	0.0033
REGULATION_OF_PEPTIDYL_TYROSINE_PHOSPHORYLATION	0.0033
NEGATIVE_REGULATION_OF_PHOSPHORYLATION	0.0033
AMINE_BIOSYNTHETIC_PROCESS	0.0033
HUMORAL_IMMUNE_RESPONSE	0.0033
KEGG_EPITHELIAL_CELL_SIGNALING_IN_HELICOBACTER_PYLORI_INFECTION	0.00334
REGULATION_OF_APOPTOSIS	0.00334
REGULATION_OF_PROGRAMMED_CELL_DEATH	0.00347
REACTOME_ACTIVATED_AMPK_STIMULATES_FATTY_ACID_OXIDATION_IN_MUSCLE	0.00431
MITOCHONDRIAL_TRANSPORT	0.00431
NEGATIVE_REGULATION_OF_PHOSPHATE_METABOLIC_PROCESS	0.00431
NUCLEOBASENUCLEOSIDENUCLEOTIDE_AND_NUCLEIC_ACID_TRANSPORT	0.00458
SIGNAL_TRANSDUCTION	0.00488
KEGG_NITROGEN_METABOLISM	0.00548
BIOCARTA_INTRINSIC_PATHWAY	0.00548
REGULATION_OF_CYTOKINE_SECRETION	0.00548
REGULATION_OF_MAPKKK_CASCADE	0.00548
KEGG_INOSITOL_PHOSPHATE_METABOLISM	0.00621
REACTOME_TRANSMEMBRANE_TRANSPORT_OF_SMALL_MOLECULES	0.00642
REACTOME_PLATELET_CALCIUM_HOMEOSTASIS	0.00683
ACUTE_INFLAMMATORY_RESPONSE	0.00782
PROTEIN_IMPORT_INTO_NUCLEUS_TRANSLOCATION	0.00782
NUCLEAR_EXPORT	0.00806
REACTOME_ENERGY_DEPENDENT_REGULATION_OF_MTOR_BY_LKB1_AMPK	0.00836
CYTOKINE_SECRETION	0.00836
REGULATION_OF_DEVELOPMENTAL_PROCESS	0.00904
ST_FAS_SIGNALING_PATHWAY	0.00921
NITROGEN_COMPOUND_METABOLIC_PROCESS	0.00928
REGULATION_OF_SIGNAL_TRANSDUCTION	0.00998

## Sheet: GSE60235-CD4+ T cell 
E GSE60235 CD4+ T cell
Pathway	P value
REACTOME_GLYCOPROTEIN_HORMONES	0.000248156
REACTOME_PEPTIDE_HORMONE_BIOSYNTHESIS	0.000422701
PHOSPHOLIPASE_C_ACTIVATION	0.000533316
ESTABLISHMENT_AND_OR_MAINTENANCE_OF_CELL_POLARITY	0.00135932
REACTOME_SIGNALING_BY_HIPPO	0.00158537
KEGG_OLFACTORY_TRANSDUCTION	0.00160307
PID_INSULIN_PATHWAY	0.00191352
KEGG_NICOTINATE_AND_NICOTINAMIDE_METABOLISM	0.0021048
PID_LYMPHANGIOGENESIS_PATHWAY	0.00271879
KEGG_MATURITY_ONSET_DIABETES_OF_THE_YOUNG	0.0030629
KEGG_MTOR_SIGNALING_PATHWAY	0.003261
REACTOME_OLFACTORY_SIGNALING_PATHWAY	0.00359946
REACTOME_ENDOSOMAL_VACUOLAR_PATHWAY	0.00369026
KEGG_VIBRIO_CHOLERAE_INFECTION	0.00374037
REACTOME_REGULATION_OF_BETA_CELL_DEVELOPMENT	0.00470063
REACTOME_NEF_MEDIATED_DOWNREGULATION_OF_MHC_CLASS_I_COMPLEX_CELL_SURFACE_EXPRESSION	0.00470789
XENOBIOTIC_METABOLIC_PROCESS	0.00470789
REGULATION_OF_ENDOTHELIAL_CELL_PROLIFERATION	0.00470789
REACTOME_HS_GAG_BIOSYNTHESIS	0.00517803
PID_VEGF_VEGFR_PATHWAY	0.00583934
REACTOME_SYNTHESIS_OF_PE	0.00583934
REACTOME_VEGF_LIGAND_RECEPTOR_INTERACTIONS	0.00583934
REACTOME_GLUCURONIDATION	0.00583934
MITOTIC_SPINDLE_ORGANIZATION_AND_BIOGENESIS	0.00583934
REACTOME_APOPTOTIC_CLEAVAGE_OF_CELL_ADHESION_PROTEINS	0.00708183
REACTOME_BILE_SALT_AND_ORGANIC_ANION_SLC_TRANSPORTERS	0.00708183
REACTOME_MTORC1_MEDIATED_SIGNALLING	0.00708183
REACTOME_TRYPTOPHAN_CATABOLISM	0.00708183
GLUCOSE_CATABOLIC_PROCESS	0.00708183
INTERCELLULAR_JUNCTION_ASSEMBLY	0.00708183
REACTOME_REGULATION_OF_COMPLEMENT_CASCADE	0.0084326
REACTOME_FACILITATIVE_NA_INDEPENDENT_GLUCOSE_TRANSPORTERS	0.0084326
REACTOME_HORMONE_SENSITIVE_LIPASE_HSL_MEDIATED_TRIACYLGLYCEROL_HYDROLYSIS	0.0084326
REGULATION_OF_LIPID_METABOLIC_PROCESS	0.0084326
B_CELL_DIFFERENTIATION	0.0084326
NEUROTRANSMITTER_SECRETION	0.0084326
BIOCARTA_CTL_PATHWAY	0.00988894
REACTOME_SEMA3A_PLEXIN_REPULSION_SIGNALING_BY_INHIBITING_INTEGRIN_ADHESION	0.00988894
DNA_FRAGMENTATION_DURING_APOPTOSIS	0.00988894
